# Supplementary material for: Aurora A–mediated pyruvate kinase M2 phosphorylation promotes biosynthesis with glycolytic metabolites and tumor cell cycle progression
Source: J Biol Chem. 2022 Oct 2;298(11):102561. doi: 10.1016/j.jbc.2022.102561 (PMC9637814; doi:10.1016/j.jbc.2022.102561)
Supplement: Supporting Information [file mmc1.xlsx]

## Sheet: Fig1C
	1C
	G1	S	G2	M	Sh PKM2
	4	37	12	5	13
	5	54	7	1	10
	5	33	6	2	8
	2	54	11	4	9
	6	68	10	0	6
	3	29	8	7	35
	14	37	5	9	7
	1	51	9	0	17
	6	24	6	3	24
	8	52	9	2	4
	1	47	9	0	7
	0	27	14	0	14
	5	28	15	0	11
	1	19	6	0	7
	5	41	22	1	3
	2	60	15	0	7
	5	24	10	0	7
	1	45	3	0	15
	9	54	9	4	18
	2	30	8	2	8
	0	57	10	2	10
	3	44	6	4
	5	53	7	1
	5	59	9	2
	2	57	14	9
	3	16	8	2
	7	41	6	1
	3	32	18	3
	14	56	3	0
	6	55	18	1
	7	25	11	0
	1	16	4	1
	2	35	13	9
	5	44	6	2
	4		5	8
	4		12	4
	6		9	6
	7		14	1
	2		17	13
	4		15	8
	5		14	8
	1		29	4
	2		17	2
	6		4	2
	1			3
	0			6
	2			1
	2			4
	3			1
	3			6
	2			8
	4			3
	1			4
	6
	2
	7
	4
	4
	2

## Sheet: Fig2DE
		2D
		Flag	+	-	-
		Flag-Aurora A	-	+	+
		HA-PKM2	WT	WT	K433E
				1	0.33
				1	0.18
				1	0.01
		2E
		GST	+	-	-
		GST-Aurora A	-	+	+
		His-PKM2	WT	WT	K433E
				1	0.03
				1	0.02

## Sheet: Fig3ABCDE
	3A
	PKM2-WT	PKM2-T45A
	1	1.7
	1	1.2
	1	1.5
	1	2.39
	1	2.37
	3B
	PEP(mM)	PKM2-WT			PKM2-T45A
	0	1	1	1	1.53684	1.51667	1.33708
	1	1.24211	1.13333	1.10112	2.96842	2.18333	2.04494
	5	1.95789	1.86667	2.24157	5.6	4.075	3.55618
	10	2.47368	2.66667	3.36517	7.85263	6.1	4.47191
	3C
	His-PKM2	+	+	+
	Aurora A	-	WT	KD
		0.987024	0.813613	0.997641
		1.0118	0.817152	0.983485
		1.00118	0.82423	0.983485
	3D
	Aurora A	-	+	-	+
	PKM2	WT	WT	T45A	T45A
		0.970091	0.741222	1.19376	1.18856
		1.02991	0.76723	1.27438	1.24317
	3E
	PKM2-WT	PKM2-T45A
	1	1.36336
	1	1.12145
	1	1.33573

## Sheet: Fig3F
3F
WT																		T45A
Chrom.1		Chrom.1		Chrom.1		Chrom.1		Chrom.1		Chrom.1		Chrom.1						Chrom.1		area	96.27		Chrom.1		area	14.99
UV 1_280		Cond		Conc B		Injection		Run Log		Fraction		UV 1_280_CUT_TEMP@100,BASEM						11.0004	5.8791				14	6.59483
ml	mAU	ml	mS/cm	ml	%	ml	Injection	ml	Logbook	ml	Fraction	ml	mAU					11.0012	5.88377	0.00489335			14.0008	6.59337	0.00548629
-0.505909	-0.052908	-0.505909	48.6391	-0.505909	0	-0.000395		-0.505909	Method Settings	9.19694	2	0	-0.53469					11.0021	5.88842	0.00489134			14.0017	6.59193	0.00547849
-0.505077	-0.460429	-0.504246	48.6391	-0.497593	0			-0.505828	s200 auto	9.6964	3	0.000831	-0.53469					11.0029	5.89312	0.00490112			14.0025	6.59047	0.00548388
-0.504246	-0.553773	-0.502583	48.6389	-0.489278	0			-0.00295	s200 auto	10.1965	4	0.001663	-0.53469					11.0037	5.89817	0.00489928			14.0033	6.58902	0.00548267
-0.503415	-0.626454	-0.50092	48.639	-0.480963	0			1.19686	s200 auto	10.6972	5	0.002494	-0.53469					11.0045	5.90367	0.00490957			14.0042	6.58744	0.00547482
-0.502583	-0.668247	-0.499257	48.6393	-0.472647	0					11.1972	6	0.003326	-0.53469					11.0054	5.90922	0.00491416			14.005	6.58564	0.00548
-0.501752	-0.686286	-0.497594	48.6397	-0.464332	0					11.6973	7	0.004157	-0.53469					11.0062	5.91488	0.00491291			14.0058	6.58376	0.00547188
-0.50092	-0.734465	-0.495931	48.6395	-0.456017	0					12.1972	8	0.004989	-0.53469					11.007	5.92064	0.00492357			14.0067	6.58158	0.00547678
-0.500089	-0.780711	-0.494268	48.6381	-0.447701	0					12.6971	9	0.00582	-0.53469					11.0079	5.9264	0.00492244			14.0075	6.57902	0.00547481
-0.499257	-0.826537	-0.492606	48.6349	-0.439386	0					13.1972	10	0.006652	-0.53469					11.0087	5.93213	0.00493315			14.0083	6.57636	0.00546606
-0.498426	-0.872291	-0.490943	48.6304	-0.43107	0					13.698	11	0.007483	-0.53469					11.0095	5.9379	0.00493793			14.0092	6.57369	0.00547042
-0.497595	-0.918276	-0.48928	48.6254	-0.422755	0					14.1979	12	0.008314	-0.53469					11.0104	5.94365	0.00493679			14.01	6.57101	0.00546162
-0.496763	-0.964221	-0.487617	48.6193	-0.414439	0					14.698	13	0.009146	-0.53469					11.0112	5.94941	0.00494752			14.0108	6.56834	0.00546597
-0.495932	-1.01003	-0.485954	48.6115	-0.406124	0					15.1979	14	0.009977	-0.53469					11.012	5.95417	0.00495189			14.0117	6.56579	0.0054638
-0.4951	-1.05587	-0.484291	48.599	-0.397809	0					15.698	15	0.010809	-0.53469					11.0129	5.95878	0.00494983			14.0125	6.56357	0.00545525
-0.494269	-1.10173	-0.482628	48.5795	-0.389493	0					16.1979	16	0.01164	-0.53469					11.0137	5.96391	0.00495984			14.0133	6.56155	0.00546005
-0.493437	-1.13437	-0.480965	48.5586	-0.381178	0					16.6987	17	0.012472	-0.53469					11.0145	5.97143	0.00495913			14.0142	6.55949	0.00545179
-0.492606	-1.14398	-0.479302	48.5468	-0.372862	0					16.9937	Waste	0.013303	-0.53469					11.0154	5.97936	0.00497153			14.015	6.55768	0.00545674
-0.491774	-1.14398	-0.477639	48.5422	-0.364547	0					17.2439	Waste	0.014134	-0.53469					11.0162	5.98724	0.0049781			14.0158	6.55622	0.00545538
-0.490943	-1.14398	-0.475976	48.542	-0.356232	0							0.014966	-0.53469					11.017	5.99518	0.00497869			14.0166	6.55476	0.00544761
-0.490112	-1.14398	-0.474313	48.5437	-0.347916	0							0.015797	-0.53469					11.0179	6.00309	0.00499128			14.0175	6.5533	0.00545295
-0.48928	-1.14398	-0.47265	48.546	-0.339601	0							0.016629	-0.53469					11.0187	6.01103	0.00499186			14.0183	6.55184	0.00544519
-0.488449	-1.14387	-0.470987	48.548	-0.331285	0							0.01746	-0.53469					11.0195	6.01666	0.00500352			14.0191	6.55038	0.00545053
-0.487617	-1.14307	-0.469325	48.5491	-0.32297	0							0.018292	-0.53469					11.0203	6.02022	0.00500734			14.02	6.54926	0.00544945
-0.486786	-1.14132	-0.467662	48.549	-0.314655	0							0.019123	-0.53469					11.0212	6.02334	0.0050041			14.0208	6.54907	0.00544236
-0.485954	-1.13956	-0.465999	48.548	-0.306339	0							0.019955	-0.53469					11.022	6.02933	0.00501391			14.0216	6.54909	0.00544883
-0.485123	-1.13781	-0.464336	48.5459	-0.298024	0							0.020786	-0.53469					11.0228	6.03716	0.00501363			14.0225	6.54889	0.00544221
-0.484292	-1.13605	-0.462673	48.5428	-0.289708	0							0.021617	-0.53469					11.0237	6.04517	0.00502625			14.0233	6.54822	0.0054484
-0.48346	-1.13429	-0.46101	48.5389	-0.281393	0							0.022449	-0.53469					11.0245	6.05317	0.00503291			14.0241	6.54754	0.00544783
-0.482629	-1.13253	-0.459347	48.5343	-0.273078	0							0.02328	-0.53469					11.0253	6.06118	0.00503351			14.025	6.54686	0.00544072
-0.481797	-1.13079	-0.457684	48.5292	-0.264762	0							0.024112	-0.53469					11.0262	6.06917	0.00504623			14.0258	6.54618	0.0054467
-0.480966	-1.12903	-0.456021	48.5233	-0.256447	0							0.024943	-0.53469					11.027	6.07714	0.00504679			14.0266	6.5455	0.0054396
-0.480134	-1.12784	-0.454358	48.5144	-0.248131	0							0.025775	-0.53469					11.0278	6.08502	0.00505946			14.0275	6.545	0.00544565
-0.479303	-1.12841	-0.452695	48.5007	-0.239816	0							0.026606	-0.53469					11.0287	6.09284	0.00506599			14.0283	6.54494	0.00544541
-0.478471	-1.13016	-0.451032	48.4872	-0.231501	0							0.027437	-0.53469					11.0295	6.10171	0.00506684			14.0291	6.54505	0.00543889
-0.47764	-1.13192	-0.449369	48.4756	-0.223185	0							0.028269	-0.53469					11.0303	6.11152	0.00508071			14.03	6.54493	0.00544543
-0.476809	-1.13369	-0.447707	48.4664	-0.21487	0							0.0291	-0.53469					11.0312	6.12148	0.00508281			14.0308	6.54427	0.00544511
-0.475977	-1.13545	-0.446044	48.4588	-0.206554	0							0.029932	-0.53469					11.032	6.13143	0.00509721			14.0316	6.5434	0.00543792
-0.475146	-1.13721	-0.444381	48.4518	-0.198239	0							0.030763	-0.53469					11.0328	6.14139	0.00510549			14.0325	6.54253	0.00544374
-0.474314	-1.13896	-0.442718	48.4458	-0.189924	0							0.031595	-0.53469					11.0337	6.15137	0.00510764			14.0333	6.54166	0.00543648
-0.473483	-1.14073	-0.441055	48.4407	-0.181608	0							0.032426	-0.53469					11.0345	6.16096	0.00512809			14.0341	6.54079	0.0054423
-0.472651	-1.14241	-0.439392	48.4365	-0.173293	0							0.033257	-0.53469					11.0353	6.16857	0.00512292			14.0349	6.53982	0.00544153
-0.47182	-1.14331	-0.437729	48.4331	-0.164977	0							0.034089	-0.53469					11.0361	6.17519	0.005135			14.0358	6.53847	0.00543403
-0.470989	-1.1428	-0.436066	48.43	-0.156662	0							0.03492	-0.53469					11.037	6.18233	0.00514073			14.0366	6.5368	0.00543931
-0.470157	-1.14229	-0.434403	48.4271	-0.148347	0							0.035752	-0.53469					11.0378	6.19181	0.00514146			14.0374	6.53532	0.00543146
-0.469326	-1.14178	-0.43274	48.4243	-0.140031	0							0.036583	-0.53469					11.0386	6.20251	0.00515603			14.0383	6.53453	0.00543706
-0.468494	-1.14127	-0.431077	48.4218	-0.131716	0							0.037415	-0.53469					11.0395	6.21322	0.00515874			14.0391	6.53431	0.00543664
-0.467663	-1.14087	-0.429414	48.4195	-0.1234	0							0.038246	-0.53469					11.0403	6.22391	0.00517385			14.0399	6.5341	0.00542992
-0.466831	-1.14114	-0.427751	48.4178	-0.115085	0							0.039078	-0.53469					11.0411	6.2346	0.00518274			14.0408	6.53388	0.00543628
-0.466	-1.14238	-0.426088	48.4158	-0.10677	0							0.039909	-0.53469					11.042	6.24531	0.0051854			14.0416	6.53367	0.00542956
-0.465169	-1.14363	-0.424426	48.414	-0.098454	0							0.04074	-0.53469					11.0428	6.25312	0.00519935			14.0424	6.53345	0.00543592
-0.464337	-1.14517	-0.422763	48.412	-0.090139	0							0.041572	-0.53469					11.0436	6.25934	0.00519893			14.0433	6.53347	0.00543584
-0.463506	-1.14772	-0.4211	48.4098	-0.081823	0							0.042403	-0.53469					11.0445	6.26554	0.00521035			14.0441	6.53395	0.00542951
-0.462674	-1.15095	-0.419437	48.4081	-0.073508	0							0.043235	-0.53469					11.0453	6.27367	0.00521631			14.0449	6.53449	0.00543647
-0.461843	-1.15421	-0.417774	48.4064	-0.065193	0							0.044066	-0.53469					11.0461	6.28329	0.00521742			14.0458	6.53543	0.00543056
-0.461011	-1.15745	-0.416111	48.4049	-0.056877	0							0.044898	-0.53469					11.047	6.29316	0.0052318			14.0466	6.5369	0.00543809
-0.46018	-1.16069	-0.414448	48.4035	-0.048562	0							0.045729	-0.53469					11.0478	6.30306	0.00523373			14.0474	6.53835	0.0054393
-0.459348	-1.16342	-0.412785	48.4021	-0.040246	0							0.04656	-0.53469					11.0486	6.31296	0.00524827			14.0482	6.53981	0.00543397
-0.458517	-1.16439	-0.411122	48.401	-0.031931	0							0.047392	-0.53469					11.0495	6.32283	0.00525649			14.0491	6.54126	0.00544172
-0.457686	-1.16412	-0.409459	48.4	-0.023616	0							0.048223	-0.53469					11.0503	6.33154	0.00525789			14.0499	6.54272	0.00543639
-0.456854	-1.16378	-0.407796	48.3995	-0.0153	0							0.049055	-0.53469					11.0511	6.33936	0.00527109			14.0507	6.54442	0.00544425
-0.456023	-1.16292	-0.406133	48.3989	-0.006985	0							0.049886	-0.53469					11.0519	6.34706	0.00527121			14.0516	6.54667	0.00544589
-0.455191	-1.1613	-0.40447	48.3982	0.001331	0							0.050718	-0.53469					11.0528	6.35565	0.00528433			14.0524	6.5491	0.00544129
-0.45436	-1.15967	-0.402808	48.3978	0.009646	0							0.051549	-0.53469					11.0536	6.36562	0.00529205			14.0532	6.55108	0.00544967
-0.453528	-1.15805	-0.401145	48.3975	0.017961	0							0.052381	-0.53469					11.0544	6.37603	0.00529416			14.0541	6.55215	0.00544439
-0.452697	-1.15642	-0.399482	48.3973	0.026277	0							0.053212	-0.53469					11.0553	6.38646	0.0053092			14.0549	6.55303	0.00545176
-0.451865	-1.15487	-0.397819	48.3973	0.034592	0							0.054043	-0.53469					11.0561	6.39689	0.00531148			14.0557	6.55391	0.00545249
-0.451034	-1.15405	-0.396156	48.3976	0.042908	0							0.054875	-0.53469					11.0569	6.4073	0.00532654			14.0566	6.55478	0.00544666
-0.450203	-1.15469	-0.394493	48.3977	0.051223	0							0.055706	-0.53469					11.0578	6.41718	0.00533499			14.0574	6.55566	0.00545395
-0.449371	-1.15534	-0.39283	48.3978	0.059538	0							0.056538	-0.53469					11.0586	6.4246	0.00533576			14.0582	6.55632	0.00544803
-0.44854	-1.15642	-0.391167	48.3981	0.067854	0							0.057369	-0.53469					11.0594	6.43094	0.00534791			14.0591	6.55628	0.00545484
-0.447708	-1.15859	-0.389504	48.3986	0.076169	0							0.058201	-0.53469					11.0603	6.43872	0.00534734			14.0599	6.5557	0.00545459
-0.446877	-1.16077	-0.387841	48.3993	0.084485	0							0.059032	-0.53469					11.0611	6.44936	0.00536144			14.0607	6.55508	0.00544753
-0.446045	-1.16294	-0.386178	48.4002	0.0928	0							0.059863	-0.53469					11.0619	6.46109	0.00537075			14.0616	6.55436	0.00545353
-0.445214	-1.16512	-0.384515	48.4011	0.101115	0							0.060695	-0.53469					11.0628	6.47276	0.00537401			14.0624	6.55359	0.00544635
-0.444383	-1.1673	-0.382852	48.4019	0.109431	0							0.061526	-0.53469					11.0636	6.48447	0.0053902			14.0632	6.55282	0.00545227
-0.443551	-1.1692	-0.381189	48.4028	0.117746	0							0.062358	-0.53469					11.0644	6.49615	0.00539994			14.0641	6.55205	0.00545162
-0.44272	-1.1701	-0.379527	48.4039	0.126062	0							0.063189	-0.53469					11.0653	6.50782	0.00540315			14.0649	6.55129	0.00544444
-0.441888	-1.17028	-0.377864	48.405	0.134377	0							0.064021	-0.53469					11.0661	6.51746	0.00541852			14.0657	6.55052	0.00545036
-0.441057	-1.17059	-0.376201	48.4064	0.142692	0							0.064852	-0.53469					11.0669	6.52569	0.00541943			14.0665	6.54951	0.00544306
-0.440225	-1.17132	-0.374538	48.408	0.151008	0							0.065684	-0.53469					11.0678	6.5337	0.00543271			14.0674	6.54788	0.00544852
-0.439394	-1.1722	-0.372875	48.4095	0.159323	0							0.066515	-0.53469					11.0686	6.5438	0.00544024			14.0682	6.54616	0.00544712
-0.438563	-1.17306	-0.371212	48.411	0.167639	0							0.067346	-0.53469					11.0694	6.55502	0.00544256			14.069	6.54459	0.00543921
-0.437731	-1.1739	-0.369549	48.4125	0.175954	0							0.068178	-0.53469					11.0702	6.56633	0.00545848			14.0699	6.54341	0.00544461
-0.4369	-1.17476	-0.367886	48.414	0.184269	0							0.069009	-0.53469					11.0711	6.57761	0.00546131			14.0707	6.54223	0.00544362
-0.436068	-1.17569	-0.366223	48.4154	0.192585	0							0.069841	-0.53469					11.0719	6.58891	0.00547727			14.0715	6.54105	0.0054361
-0.435237	-1.17705	-0.36456	48.4167	0.2009	0							0.070672	-0.53469					11.0727	6.60019	0.00548667			14.0724	6.53987	0.00544166
-0.434405	-1.17928	-0.362897	48.4181	0.209216	0							0.071504	-0.53469					11.0736	6.61013	0.00548889			14.0732	6.53869	0.00543414
-0.433574	-1.18145	-0.361234	48.4195	0.217531	0							0.072335	-0.53469					11.0744	6.61828	0.00550302			14.074	6.53769	0.00543977
-0.432742	-1.18313	-0.359571	48.421	0.225846	0							0.073166	-0.53469					11.0752	6.62606	0.00550302			14.0749	6.5378	0.0054394
-0.431911	-1.18408	-0.357909	48.4224	0.234162	0							0.073998	-0.53469					11.0761	6.63535	0.00551675			14.0757	6.53818	0.00543307
-0.43108	-1.18502	-0.356246	48.4237	0.242477	0							0.074829	-0.53469					11.0769	6.6485	0.00552608			14.0765	6.53913	0.00544016
-0.430248	-1.18597	-0.354583	48.4249	0.250793	0							0.075661	-0.53469					11.0777	6.66453	0.00553156			14.0774	6.54341	0.0054358
-0.429417	-1.18692	-0.35292	48.4263	0.259108	0							0.076492	-0.53469					11.0786	6.68057	0.00555156			14.0782	6.54766	0.00544589
-0.428585	-1.18786	-0.351257	48.4278	0.267423	0							0.077324	-0.53469					11.0794	6.69662	0.00555822			14.079	6.55192	0.00544943
-0.427754	-1.18853	-0.349594	48.429	0.275739	0							0.078155	-0.53469					11.0802	6.71265	0.00557825			14.0799	6.55618	0.00544641
-0.426922	-1.18795	-0.347931	48.43	0.284054	0							0.078987	-0.53469					11.0811	6.72767	0.00559117			14.0807	6.56043	0.00545651
-0.426091	-1.18736	-0.346268	48.4312	0.29237	0							0.079818	-0.53469					11.0819	6.74009	0.00559585			14.0815	6.56469	0.00545349
-0.42526	-1.18699	-0.344605	48.4321	0.300685	0							0.080649	-0.53469					11.0827	6.75081	0.00561222			14.0823	6.56907	0.00546364
-0.424428	-1.18766	-0.342942	48.4332	0.309	0							0.081481	-0.53469					11.0836	6.76153	0.00561438			14.0832	6.57354	0.00546733
-0.423597	-1.18843	-0.341279	48.4341	0.317316	0							0.082312	-0.53469					11.0844	6.77447	0.00563098			14.084	6.57778	0.00546437
-0.422765	-1.18921	-0.339616	48.435	0.325631	0							0.083144	-0.53469					11.0852	6.78986	0.00564277			14.0848	6.58088	0.005474
-0.421934	-1.18999	-0.337953	48.4358	0.333947	0							0.083975	-0.53469					11.086	6.80528	0.00564878			14.0857	6.58332	0.00546973
-0.421102	-1.19077	-0.336291	48.4366	0.342262	0							0.084807	-0.53469					11.0869	6.82073	0.00566842			14.0865	6.58576	0.00547834
-0.420271	-1.19146	-0.334628	48.4373	0.350577	0							0.085638	-0.53469					11.0877	6.8361	0.00567441			14.0873	6.58819	0.00548037
-0.419439	-1.19172	-0.332965	48.438	0.358893	0							0.086469	-0.53469					11.0885	6.85152	0.00569405			14.0882	6.59064	0.00547581
-0.418608	-1.19179	-0.331302	48.4385	0.367208	0							0.087301	-0.53469					11.0894	6.86554	0.0057063			14.089	6.59305	0.00548442
-0.417777	-1.19163	-0.329639	48.439	0.375524	0							0.088132	-0.53469					11.0902	6.87784	0.00571038			14.0898	6.59529	0.00547976
-0.416945	-1.19012	-0.327976	48.4393	0.383839	0							0.088964	-0.53469					11.091	6.88999	0.00572742			14.0907	6.59715	0.00548806
-0.416114	-1.18783	-0.326313	48.4401	0.392154	0							0.089795	-0.53469					11.0919	6.90377	0.00573131			14.0915	6.59901	0.00548961
-0.415282	-1.18553	-0.32465	48.4404	0.40047	0							0.090627	-0.53469					11.0927	6.92101	0.00575111			14.0923	6.60072	0.00548449
-0.414451	-1.18323	-0.322987	48.441	0.408785	0							0.091458	-0.53469					11.0935	6.93995	0.00576616			14.0932	6.60212	0.00549898
-0.413619	-1.18094	-0.321324	48.441	0.417101	0							0.09229	-0.53469					11.0944	6.95882	0.00577494			14.094	6.60353	0.00548695
-0.412788	-1.1787	-0.319661	48.4413	0.425416	0							0.093121	-0.53469					11.0952	6.97779	0.00579763			14.0948	6.60493	0.00549472
-0.411957	-1.17693	-0.317998	48.4417	0.433731	0							0.093952	-0.53469					11.096	6.99675	0.00580642			14.0957	6.60633	0.00549588
-0.411125	-1.17592	-0.316335	48.4416	0.442047	0							0.094784	-0.53469					11.0969	7.01453	0.00582869			14.0965	6.60774	0.00549045
-0.410294	-1.17492	-0.314672	48.4417	0.450362	0							0.095615	-0.53469					11.0977	7.02858	0.00584194			14.0973	6.60836	0.0054979
-0.409462	-1.17398	-0.31301	48.4417	0.458678	0							0.096447	-0.53469					11.0985	7.04004	0.00584551			14.0981	6.60588	0.00549052
-0.408631	-1.17315	-0.311347	48.4417	0.466993	0							0.097278	-0.53469					11.0994	7.0518	0.00586221			14.099	6.6034	0.00549506
-0.407799	-1.17231	-0.309684	48.4416	0.475308	0							0.09811	-0.53469					11.1002	7.06566	0.0058658			14.0998	6.6013	0.00549315
-0.406968	-1.17146	-0.308021	48.4416	0.483624	0							0.098941	-0.53469					11.101	7.08127	0.00588512			14.1006	6.60077	0.00548546
-0.406136	-1.17063	-0.306358	48.4414	0.491939	0							0.099772	-0.53469					11.1018	7.09689	0.00589811			14.1015	6.60084	0.00549187
-0.405305	-1.16978	-0.304695	48.4409	0.500255	0							0.100604	-0.53469					11.1027	7.11259	0.00590404			14.1023	6.60091	0.00548533
-0.404474	-1.16872	-0.303032	48.4405	0.50857	0							0.101435	-0.53469					11.1035	7.12827	0.0059242			14.1031	6.60098	0.00549199
-0.403642	-1.1666	-0.301369	48.4398	0.516885	0							0.102267	-0.53469					11.1043	7.14393	0.00593723			14.104	6.60106	0.00549205
-0.402811	-1.1644	-0.299706	48.4393	0.525201	0							0.103098	-0.53469					11.1052	7.15712	0.00594209			14.1048	6.60141	0.00548563
-0.401979	-1.16217	-0.298043	48.4385	0.533516	0							0.10393	-0.53469					11.106	7.16798	0.00595924			14.1056	6.60288	0.00549298
-0.401148	-1.15982	-0.29638	48.4377	0.541832	0							0.104761	-0.53469					11.1068	7.17892	0.00596114			14.1065	6.60496	0.00548785
-0.400316	-1.15744	-0.294717	48.4365	0.550147	0							0.105592	-0.53469					11.1077	7.19344	0.0059789			14.1073	6.60684	0.00549611
-0.399485	-1.15506	-0.293054	48.4352	0.558462	0							0.106424	-0.53469					11.1085	7.21148	0.00599245			14.1081	6.60771	0.00549725
-0.398654	-1.15268	-0.291392	48.4336	0.566778	0							0.107255	-0.53469					11.1093	7.2299	0.00600039			14.109	6.60755	0.00549094
-0.397822	-1.1503	-0.289729	48.4326	0.575093	0							0.108087	-0.53469					11.1102	7.24828	0.00602292			14.1098	6.60738	0.00549741
-0.396991	-1.14819	-0.288066	48.4315	0.583409	0							0.108918	-0.53469					11.111	7.26667	0.00603096			14.1106	6.60722	0.00549067
-0.396159	-1.14742	-0.286403	48.4304	0.591724	0							0.10975	-0.53469					11.1118	7.28515	0.00605356			14.1115	6.60707	0.00549715
-0.395328	-1.14741	-0.28474	48.4288	0.600039	0							0.110581	-0.53469					11.1127	7.30172	0.00606814			14.1123	6.60693	0.00549702
-0.394496	-1.14738	-0.283077	48.4271	0.608355	0							0.111413	-0.53469					11.1135	7.31485	0.00607319			14.1131	6.60695	0.00549037
-0.393665	-1.14719	-0.281414	48.4255	0.61667	0							0.112244	-0.53469					11.1143	7.32646	0.00609078			14.1139	6.60726	0.00549711
-0.392833	-1.14689	-0.279751	48.4239	0.624986	0							0.113075	-0.53469					11.1152	7.34152	0.00609454			14.1148	6.60756	0.00549076
-0.392002	-1.14659	-0.278088	48.4223	0.633301	0							0.113907	-0.53469					11.116	7.36085	0.00611618			14.1156	6.60826	0.00549778
-0.391171	-1.14628	-0.276425	48.4207	0.641616	0							0.114738	-0.53469					11.1168	7.38128	0.00613273			14.1164	6.61014	0.00549885
-0.390339	-1.14598	-0.274762	48.4187	0.649932	0							0.11557	-0.53469					11.1176	7.40176	0.00614236			14.1173	6.61215	0.00549386
-0.389508	-1.14567	-0.273099	48.4168	0.658247	0							0.116401	-0.53469					11.1185	7.42232	0.00616682			14.1181	6.61414	0.00550214
-0.388676	-1.14529	-0.271436	48.4147	0.666563	0							0.117233	-0.53469					11.1193	7.44279	0.00617645			14.1189	6.61603	0.00549714
-0.387845	-1.14481	-0.269774	48.4125	0.674878	0							0.118064	-0.53469					11.1201	7.46296	0.00620079			14.1198	6.6178	0.00550528
-0.387013	-1.14426	-0.268111	48.4103	0.683194	0							0.118895	-0.53469					11.121	7.48092	0.00621665			14.1206	6.61963	0.00550677
-0.386182	-1.14319	-0.266448	48.4081	0.691509	0							0.119727	-0.53469					11.1218	7.49732	0.00622346			14.1214	6.61985	0.00550101
-0.385351	-1.14133	-0.264785	48.4062	0.699824	0							0.120558	-0.53469					11.1226	7.51507	0.00624515			14.1223	6.61931	0.00550749
-0.384519	-1.13953	-0.263122	48.4043	0.70814	0							0.12139	-0.53469					11.1235	7.5374	0.0062543			14.1231	6.61876	0.00550704
-0.383688	-1.13774	-0.261459	48.4024	0.716455	0							0.122221	-0.53469					11.1243	7.56233	0.00628149			14.1239	6.6177	0.00549975
-0.382856	-1.13587	-0.259796	48.4002	0.72477	0							0.123053	-0.53469					11.1251	7.58717	0.00630219			14.1248	6.6163	0.00550534
-0.382025	-1.13401	-0.258133	48.3982	0.733086	0							0.123884	-0.53469					11.126	7.61207	0.00631529			14.1256	6.61489	0.00549756
-0.381193	-1.13215	-0.25647	48.3958	0.741401	0							0.124716	-0.53469					11.1268	7.63629	0.00635094			14.1264	6.61349	0.00550301
-0.380362	-1.13043	-0.254807	48.3934	0.749717	0							0.125547	-0.53469					11.1276	7.65896	0.00635518			14.1273	6.61208	0.00550184
-0.37953	-1.12874	-0.253144	48.3912	0.758032	0							0.126378	-0.53469					11.1285	7.67872	0.00638047			14.1281	6.6107	0.00549407
-0.378699	-1.12668	-0.251481	48.389	0.766347	0							0.12721	-0.53469					11.1293	7.69563	0.00639573			14.1289	6.61022	0.0054999
-0.377868	-1.12054	-0.249818	48.3863	0.774663	0							0.128041	-0.53469					11.1301	7.71299	0.00640228			14.1297	6.61106	0.00549344
-0.377036	-1.11441	-0.248155	48.3838	0.782978	0							0.128873	-0.53469					11.131	7.73254	0.00642534			14.1306	6.6119	0.00550075
-0.376205	-1.10826	-0.246493	48.3814	0.791294	0							0.129704	-0.53469					11.1318	7.75693	0.00643587			14.1314	6.61266	0.00550142
-0.375373	-1.10213	-0.24483	48.3791	0.799609	0							0.130536	-0.53469					11.1326	7.78183	0.00646412			14.1322	6.61274	0.00549515
-0.374542	-1.09597	-0.243167	48.3765	0.807924	0							0.131367	-0.53469					11.1334	7.80674	0.00648484			14.1331	6.61283	0.00550184
-0.37371	-1.08985	-0.241504	48.374	0.81624	0							0.132198	-0.53469					11.1343	7.83162	0.00649774			14.1339	6.61291	0.00549529
-0.372879	-1.08388	-0.239841	48.3716	0.824555	0							0.13303	-0.53469					11.1351	7.85649	0.00652626			14.1347	6.613	0.00550198
-0.372048	-1.07802	-0.238178	48.3689	0.832871	0							0.133861	-0.53469					11.1359	7.87932	0.00653823			14.1356	6.61308	0.00550205
-0.371216	-1.07198	-0.236515	48.3663	0.841186	0							0.134693	-0.53469					11.1368	7.89713	0.006563			14.1364	6.61311	0.00549549
-0.370385	-1.06406	-0.234852	48.3638	0.849501	0							0.135524	-0.53469					11.1376	7.91318	0.00657709			14.1372	6.61166	0.00550151
-0.369553	-1.05245	-0.233189	48.3615	0.857817	0							0.136356	-0.53469					11.1384	7.93074	0.00658315			14.1381	6.61004	0.00549362
-0.368722	-1.0409	-0.231526	48.3588	0.866132	0							0.137187	-0.53469					11.1393	7.9524	0.00660738			14.1389	6.60841	0.00549888
-0.36789	-1.02927	-0.229863	48.3562	0.874448	0							0.138019	-0.53469					11.1401	7.97614	0.0066183			14.1397	6.60641	0.00549736
-0.367059	-1.01778	-0.2282	48.3538	0.882763	0							0.13885	-0.53469					11.1409	7.99987	0.00664602			14.1406	6.60426	0.00548903
-0.366228	-1.00619	-0.226537	48.3513	0.891079	0							0.139681	-0.53469					11.1418	8.02356	0.00666575			14.1414	6.6021	0.00549385
-0.365396	-0.99517	-0.224875	48.349	0.899394	0							0.140513	-0.53469					11.1426	8.0473	0.00667744			14.1422	6.59995	0.00548545
-0.364565	-0.984977	-0.223212	48.3469	0.907709	0							0.141344	-0.53469					11.1434	8.07005	0.00670482			14.1431	6.59779	0.00549026
-0.363733	-0.974837	-0.221549	48.3446	0.916025	0							0.142176	-0.53469					11.1443	8.08907	0.00671411			14.1439	6.59567	0.00548848
-0.362902	-0.963644	-0.219886	48.3424	0.92434	0							0.143007	-0.53469					11.1451	8.10423	0.00673641			14.1447	6.59405	0.00548033
-0.36207	-0.944882	-0.218223	48.3402	0.932656	0							0.143839	-0.53469					11.1459	8.11982	0.0067492			14.1455	6.59276	0.00548571
-0.361239	-0.925317	-0.21656	48.3382	0.940971	0							0.14467	-0.53469					11.1468	8.13984	0.00675589			14.1464	6.59149	0.00547805
-0.360407	-0.905657	-0.214897	48.3361	0.949286	0							0.145501	-0.53469					11.1476	8.16629	0.00678335			14.1472	6.59071	0.0054838
-0.359576	-0.886125	-0.213234	48.3339	0.957602	0							0.146333	-0.53469					11.1484	8.19271	0.00679716			14.148	6.59058	0.00548342
-0.358745	-0.866567	-0.211571	48.3316	0.965917	0							0.147164	-0.53469					11.1492	8.21927	0.00682739			14.1489	6.59045	0.00547672
-0.357913	-0.847523	-0.209908	48.3294	0.974232	0							0.147996	-0.53469					11.1501	8.24576	0.00684945			14.1497	6.59032	0.0054832
-0.357082	-0.832353	-0.208245	48.3275	0.982548	0							0.148827	-0.53469					11.1509	8.27218	0.0068632			14.1505	6.59019	0.0054765
-0.35625	-0.817304	-0.206582	48.3256	0.990863	0							0.149659	-0.53469					11.1517	8.29613	0.00689242			14.1514	6.59007	0.00548299
-0.355419	-0.801782	-0.204919	48.3237	0.999179	0							0.15049	-0.53469					11.1526	8.31562	0.00690218			14.1522	6.59007	0.00548294
-0.354587	-0.784274	-0.203256	48.3218	1.00749	0							0.151322	-0.53469					11.1534	8.33459	0.00692649			14.153	6.5907	0.00547661
-0.353756	-0.766244	-0.201594	48.3202	1.01581	0							0.152153	-0.53469					11.1542	8.3577	0.00694399			14.1539	6.59134	0.00548373
-0.352925	-0.748079	-0.199931	48.3185	1.02412	0							0.152984	-0.53469					11.1551	8.38793	0.00695781			14.1547	6.59215	0.00547774
-0.352093	-0.729925	-0.198268	48.317	1.03244	0							0.153816	-0.53469					11.1559	8.41898	0.00699168			14.1555	6.59348	0.00548522
-0.351262	-0.711948	-0.196605	48.3155	1.04076	0							0.154647	-0.53469					11.1567	8.4501	0.00701754			14.1564	6.59481	0.00548633
-0.35043	-0.694078	-0.194942	48.314	1.04907	0							0.155479	-0.53469					11.1576	8.48123	0.00703497			14.1572	6.59613	0.00548083
-0.349599	-0.67838	-0.193279	48.3125	1.05739	0							0.15631	-0.53469					11.1584	8.51229	0.00706931			14.158	6.59745	0.00548853
-0.348767	-0.665969	-0.191616	48.3109	1.0657	0							0.157142	-0.53469					11.1592	8.5416	0.00708589			14.1589	6.59878	0.00548304
-0.347936	-0.653685	-0.189953	48.3098	1.07402	0							0.157973	-0.53469					11.1601	8.56683	0.00711711			14.1597	6.60014	0.00549075
-0.347104	-0.641654	-0.18829	48.3085	1.08233	0							0.158804	-0.53469					11.1609	8.59019	0.00713732			14.1605	6.60186	0.00549203
-0.346273	-0.629964	-0.186627	48.3073	1.09065	0							0.159636	-0.53469					11.1617	8.61685	0.00714953			14.1613	6.60373	0.00548692
-0.345442	-0.618315	-0.184964	48.306	1.09896	0							0.160467	-0.53469					11.1626	8.64995	0.00718299			14.1622	6.60564	0.0054951
-0.34461	-0.606617	-0.183301	48.3049	1.10728	0							0.161299	-0.53469					11.1634	8.68513	0.00720273			14.163	6.60804	0.00549689
-0.343779	-0.594866	-0.181638	48.304	1.11559	0							0.16213	-0.53469					11.1642	8.72041	0.0072407			14.1638	6.61048	0.00549229
-0.342947	-0.583116	-0.179976	48.3032	1.12391	0							0.162962	-0.53469					11.1651	8.75572	0.00727007			14.1647	6.61294	0.00550094
-0.342116	-0.572805	-0.178313	48.3023	1.13223	0							0.163793	-0.53469					11.1659	8.79083	0.00729059			14.1655	6.61538	0.00549636
-0.341284	-0.569718	-0.17665	48.3018	1.14054	0							0.164625	-0.53469					11.1667	8.82555	0.00732841			14.1663	6.61783	0.00550502
-0.340453	-0.567442	-0.174987	48.3011	1.14886	0							0.165456	-0.53469					11.1675	8.85545	0.00734645			14.1672	6.62023	0.00550703
-0.339622	-0.56558	-0.173324	48.3004	1.15717	0							0.166287	-0.53469					11.1684	8.87934	0.00737767			14.168	6.62212	0.0055022
-0.33879	-0.56499	-0.171661	48.2999	1.16549	0							0.167119	-0.53469					11.1692	8.90573	0.00739859			14.1688	6.6234	0.00551014
-0.337959	-0.564397	-0.169998	48.2996	1.1738	0							0.16795	-0.53469					11.17	8.93794	0.00741405			14.1697	6.62464	0.00550456
-0.337127	-0.563808	-0.168335	48.2993	1.18212	0							0.168782	-0.53469					11.1709	8.97357	0.00745119			14.1705	6.62552	0.00551207
-0.336296	-0.563217	-0.166672	48.2991	1.19043	0							0.169613	-0.53469					11.1717	9.00921	0.00747185			14.1713	6.62617	0.0055127
-0.335464	-0.562626	-0.165009	48.299	1.19875	0							0.170445	-0.53469					11.1725	9.04484	0.00751049			14.1722	6.62681	0.00550662
-0.334633	-0.562481	-0.163346	48.2991	1.20706	0							0.171276	-0.53469					11.1734	9.08042	0.00754011			14.173	6.62739	0.00551375
-0.333801	-0.564358	-0.161683	48.2992	1.21538	0							0.172107	-0.53469					11.1742	9.11601	0.00756062			14.1738	6.62799	0.00550761
-0.33297	-0.566703	-0.16002	48.2994	1.22369	0							0.172939	-0.53469					11.175	9.14683	0.00759734			14.1747	6.62864	0.00551476
-0.332139	-0.569178	-0.158358	48.2996	1.23201	0							0.17377	-0.53469					11.1759	9.17103	0.00761107			14.1755	6.62918	0.00551525
-0.331307	-0.572175	-0.156695	48.2998	1.24032	0							0.174602	-0.53469					11.1767	9.19502	0.00764028			14.1763	6.62921	0.00550886
-0.330476	-0.575098	-0.155032	48.2999	1.24864	0							0.175433	-0.53469					11.1775	9.22402	0.00766232			14.1771	6.62918	0.00551549
-0.329644	-0.578133	-0.153369	48.3001	1.25696	0							0.176265	-0.53469					11.1784	9.25832	0.00767941			14.178	6.62947	0.00550897
-0.328813	-0.58139	-0.151706	48.3003	1.26527	0							0.177096	-0.53469					11.1792	9.29255	0.00771716			14.1788	6.63112	0.00551641
-0.327981	-0.584699	-0.150043	48.3008	1.27359	0							0.177927	-0.53469					11.18	9.32625	0.00773611			14.1796	6.63296	0.00551786
-0.32715	-0.588009	-0.14838	48.3013	1.2819	0							0.178759	-0.53469					11.1808	9.35808	0.00777268			14.1805	6.63479	0.00551275
-0.326319	-0.591038	-0.146717	48.3018	1.29022	0							0.17959	-0.53469					11.1817	9.3886	0.00779862			14.1813	6.63664	0.00552092
-0.325487	-0.59373	-0.145054	48.3025	1.29853	0							0.180422	-0.53469					11.1825	9.41891	0.00781452			14.1821	6.63847	0.00551581
-0.324656	-0.596418	-0.143391	48.3031	1.30685	0							0.181253	-0.53469					11.1833	9.44408	0.007847			14.183	6.64031	0.00552398
-0.323824	-0.599404	-0.141728	48.3037	1.31516	0							0.182085	-0.53469					11.1842	9.4665	0.00785734			14.1838	6.64168	0.00552531
-0.322993	-0.602716	-0.140065	48.3043	1.32348	0							0.182916	-0.53469					11.185	9.49076	0.00788622			14.1846	6.64294	0.00551976
-0.322161	-0.606045	-0.138402	48.305	1.3318	0							0.183748	-0.53469					11.1858	9.52409	0.00791018			14.1855	6.64419	0.00553409
-0.32133	-0.609378	-0.136739	48.3059	1.34011	0							0.184579	-0.53469					11.1867	9.5626	0.00793052			14.1863	6.64527	0.00552177
-0.320498	-0.612707	-0.135077	48.3067	1.34843	0							0.18541	-0.53469					11.1875	9.60098	0.00797205			14.1871	6.64622	0.00552926
-0.319667	-0.616032	-0.133414	48.3076	1.35674	0							0.186242	-0.53469					11.1883	9.63947	0.00799441			14.188	6.64715	0.00553004
-0.318836	-0.6192	-0.131751	48.3085	1.36506	0							0.187073	-0.53469					11.1892	9.6779	0.00803603			14.1888	6.64809	0.00552417
-0.318004	-0.620885	-0.130088	48.3094	1.37337	0							0.187905	-0.53469					11.19	9.71508	0.00806748			14.1896	6.64902	0.0055316
-0.317173	-0.622497	-0.128425	48.3103	1.38169	0							0.188736	-0.53469					11.1908	9.74646	0.00808627			14.1905	6.64996	0.00552572
-0.316341	-0.624112	-0.126762	48.3112	1.39	0							0.189568	-0.53469					11.1917	9.77328	0.00812021			14.1913	6.65123	0.00553329
-0.31551	-0.627714	-0.125099	48.312	1.39832	0							0.190399	-0.53469					11.1925	9.79996	0.00813268			14.1921	6.65276	0.00553446
-0.314678	-0.632278	-0.123436	48.3132	1.40663	0							0.19123	-0.53469					11.1933	9.83006	0.00816609			14.193	6.65431	0.00552909
-0.313847	-0.636874	-0.121773	48.3143	1.41495	0							0.192062	-0.53469					11.1942	9.87334	0.00819662			14.1938	6.6569	0.00553747
-0.313016	-0.641445	-0.12011	48.3155	1.42326	0							0.192893	-0.53469					11.195	9.918	0.0082233			14.1946	6.66195	0.00553398
-0.312184	-0.64606	-0.118447	48.3167	1.43158	0							0.193725	-0.53469					11.1958	9.96235	0.00827023			14.1954	6.66723	0.00554494
-0.311353	-0.650638	-0.116784	48.3178	1.43989	0							0.194556	-0.53469					11.1967	10.0068	0.00830717			14.1963	6.67249	0.00554932
-0.310521	-0.654504	-0.115121	48.3189	1.44821	0							0.195388	-0.53469					11.1975	10.051	0.00833402			14.1971	6.67775	0.00554703
-0.30969	-0.658138	-0.113459	48.32	1.45653	0							0.196219	-0.53469					11.1983	10.0924	0.00837963			14.1979	6.68302	0.00555808
-0.308858	-0.661779	-0.111796	48.3214	1.46484	0							0.197051	-0.53469					11.1991	10.1261	0.00840079			14.1988	6.68795	0.00555564
-0.308027	-0.665608	-0.110133	48.3226	1.47316	0							0.197882	-0.53469					11.2	10.1599	0.00843901			14.1996	6.69144	0.00556582
-0.307195	-0.671213	-0.10847	48.3239	1.48147	0							0.198713	-0.53469					11.2008	10.1955	0.00846786			14.2004	6.69484	0.00556869
-0.306364	-0.676859	-0.106807	48.3252	1.48979	0							0.199545	-0.53469					11.2016	10.2377	0.00848999			14.2013	6.69823	0.00556482
-0.305533	-0.68251	-0.105144	48.3264	1.4981	0							0.200376	-0.53469					11.2025	10.2873	0.00853839			14.2021	6.70043	0.00557384
-0.304701	-0.688174	-0.103481	48.3276	1.50642	0							0.201208	-0.53469					11.2033	10.337	0.00856939			14.2029	6.70228	0.00556882
-0.30387	-0.693813	-0.101818	48.3286	1.51473	0							0.202039	-0.53469					11.2041	10.3866	0.00862103			14.2038	6.70407	0.00557704
-0.303038	-0.699154	-0.100155	48.3299	1.52305	0							0.202871	-0.53469					11.205	10.4362	0.0086623			14.2046	6.70588	0.00557854
-0.302207	-0.704195	-0.098492	48.3313	1.53136	0							0.203702	-0.53469					11.2058	10.4836	0.00869217			14.2054	6.70769	0.00557334
-0.301375	-0.709184	-0.096829	48.3325	1.53968	0							0.204534	-0.53469					11.2066	10.5223	0.00873842			14.2063	6.70948	0.00558154
-0.300544	-0.714249	-0.095166	48.3338	1.548	0							0.205365	-0.53469					11.2075	10.5559	0.00875797			14.2071	6.71147	0.00557641
-0.299713	-0.719262	-0.093503	48.3351	1.55631	0							0.206196	-0.53469					11.2083	10.5893	0.00879641			14.2079	6.71358	0.00558482
-0.298881	-0.724234	-0.091841	48.3363	1.56463	0							0.207028	-0.53469					11.2091	10.6267	0.00882587			14.2088	6.71572	0.00558659
-0.29805	-0.729217	-0.090178	48.3377	1.57294	0							0.207859	-0.53469					11.21	10.6751	0.00885089			14.2096	6.71985	0.00558248
-0.297218	-0.734217	-0.088515	48.3392	1.58126	0							0.208691	-0.53469					11.2108	10.7262	0.00890291			14.2104	6.72545	0.00559324
-0.296387	-0.739198	-0.086852	48.3407	1.58957	0							0.209522	-0.53469					11.2116	10.7769	0.00893452			14.2112	6.73109	0.00559119
-0.295555	-0.744122	-0.085189	48.3422	1.59789	0							0.210354	-0.53469					11.2125	10.8277	0.00898749			14.2121	6.7367	0.0056026
-0.294724	-0.746989	-0.083526	48.3439	1.6062	0							0.211185	-0.53469					11.2133	10.8785	0.00902978			14.2129	6.74238	0.0056073
-0.293893	-0.748998	-0.081863	48.3455	1.61452	0							0.212016	-0.53469					11.2141	10.9253	0.00905949			14.2137	6.74798	0.00560525
-0.293061	-0.751016	-0.0802	48.3468	1.62283	0							0.212848	-0.53469					11.2149	10.9598	0.00910419			14.2146	6.75251	0.00561621
-0.29223	-0.753962	-0.078537	48.3481	1.63115	0							0.213679	-0.53469					11.2158	10.9929	0.00912134			14.2154	6.75454	0.00561893
-0.291398	-0.758936	-0.076874	48.3494	1.63946	0							0.214511	-0.53469					11.2166	11.0285	0.00916092			14.2162	6.75646	0.00561382
-0.290567	-0.763898	-0.075211	48.3505	1.64778	0							0.215342	-0.53469					11.2174	11.0727	0.0091941			14.2171	6.7584	0.00562218
-0.289735	-0.768825	-0.073548	48.3518	1.6561	0							0.216174	-0.53469					11.2183	11.1215	0.00922167			14.2179	6.75977	0.0056168
-0.288904	-0.773792	-0.071885	48.353	1.66441	0							0.217005	-0.53469					11.2191	11.1705	0.00927347			14.2187	6.76091	0.0056246
-0.288072	-0.778764	-0.070222	48.3545	1.67273	0							0.217836	-0.53469					11.2199	11.2194	0.00931419			14.2196	6.76205	0.00562555
-0.287241	-0.783428	-0.06856	48.3559	1.68104	0							0.218668	-0.53469					11.2208	11.2682	0.00935481			14.2204	6.76318	0.00561973
-0.28641	-0.786373	-0.066897	48.3572	1.68936	0							0.219499	-0.53469					11.2216	11.3152	0.00939469			14.2212	6.76431	0.00562744
-0.285578	-0.789292	-0.065234	48.3587	1.69767	0							0.220331	-0.53469					11.2224	11.3549	0.00941945			14.2221	6.76545	0.00562161
-0.284747	-0.792204	-0.063571	48.3599	1.70599	0							0.221162	-0.53469					11.2233	11.3877	0.00946094			14.2229	6.76785	0.00562985
-0.283915	-0.794569	-0.061908	48.3611	1.7143	0							0.221994	-0.53469					11.2241	11.4223	0.00947756			14.2237	6.77058	0.00563199
-0.283084	-0.796712	-0.060245	48.3623	1.72262	0							0.222825	-0.53469					11.2249	11.4643	0.00952081			14.2246	6.77332	0.00562749
-0.282252	-0.798858	-0.058582	48.3634	1.73093	0							0.223657	-0.53469					11.2258	11.5149	0.00955933			14.2254	6.77685	0.00563687
-0.281421	-0.800997	-0.056919	48.3646	1.73925	0							0.224488	-0.53469					11.2266	11.5659	0.00959005			14.2262	6.78196	0.00563369
-0.280589	-0.803134	-0.055256	48.3656	1.74757	0							0.225319	-0.53469					11.2274	11.6165	0.00964387			14.227	6.78709	0.00564472
-0.279758	-0.805279	-0.053593	48.3668	1.75588	0							0.226151	-0.53469					11.2283	11.6672	0.00967439			14.2279	6.7926	0.00564915
-0.278927	-0.807422	-0.05193	48.3678	1.76419	0							0.226982	-0.53469					11.2291	11.7178	0.0097282			14.2287	6.79831	0.00564702
-0.278095	-0.809526	-0.050267	48.3687	1.77251	0							0.227814	-0.53469					11.2299	11.7643	0.00976856			14.2295	6.80405	0.00565858
-0.277264	-0.811448	-0.048604	48.3696	1.78083	0							0.228645	-0.53469					11.2307	11.8001	0.00979101			14.2304	6.80823	0.0056559
-0.276432	-0.813854	-0.046942	48.3706	1.78914	0							0.229477	-0.53469					11.2316	11.8336	0.00983162			14.2312	6.8108	0.00566552
-0.275601	-0.818272	-0.045279	48.3716	1.79746	0							0.230308	-0.53469					11.2324	11.8711	0.0098493			14.232	6.81303	0.00566751
-0.274769	-0.823196	-0.043616	48.3726	1.80577	0							0.231139	-0.53469					11.2332	11.9197	0.00989701			14.2329	6.81525	0.00566255
-0.273938	-0.828149	-0.041953	48.3735	1.81409	0							0.231971	-0.53469					11.2341	11.9717	0.00993885			14.2337	6.81663	0.00567086
-0.273107	-0.833089	-0.04029	48.3744	1.8224	0							0.232802	-0.53469					11.2349	12.0204	0.00996874			14.2345	6.81737	0.00566493
-0.272275	-0.83804	-0.038627	48.3753	1.83072	0							0.233634	-0.53469					11.2357	12.0705	0.0100218			14.2354	6.81799	0.00567231
-0.271444	-0.842301	-0.036964	48.3763	1.83903	0							0.234465	-0.53469					11.2366	12.1247	0.0100531			14.2362	6.8186	0.00567282
-0.270612	-0.844691	-0.035301	48.3772	1.84735	0							0.235297	-0.53469					11.2374	12.1791	0.0101104			14.237	6.81922	0.00566652
-0.269781	-0.846689	-0.033638	48.3781	1.85566	0							0.236128	-0.53469					11.2382	12.2241	0.0101517			14.2379	6.81984	0.00567385
-0.268949	-0.848689	-0.031975	48.3791	1.86398	0							0.23696	-0.53469					11.2391	12.2633	0.0101745			14.2387	6.82088	0.00566772
-0.268118	-0.849012	-0.030312	48.3799	1.8723	0							0.237791	-0.53469					11.2399	12.3031	0.0102196			14.2395	6.82223	0.00567553
-0.267287	-0.847837	-0.028649	48.3808	1.88061	0							0.238622	-0.53469					11.2407	12.3525	0.0102444			14.2404	6.82364	0.00567668
-0.266455	-0.846415	-0.026986	48.3819	1.88893	0							0.239454	-0.53469					11.2416	12.4105	0.0103014			14.2412	6.82505	0.00567103
-0.265624	-0.84499	-0.025323	48.3828	1.89724	0							0.240285	-0.53469					11.2424	12.4686	0.0103497			14.242	6.8273	0.00567938
-0.264792	-0.84356	-0.023661	48.3836	1.90556	0							0.241117	-0.53469					11.2432	12.5266	0.0103855			14.2428	6.8298	0.00567452
-0.263961	-0.842134	-0.021998	48.3845	1.91387	0							0.241948	-0.53469					11.2441	12.5848	0.0104463			14.2437	6.8323	0.00568343
-0.263129	-0.84116	-0.020335	48.3854	1.92219	0							0.24278	-0.53469					11.2449	12.6423	0.0104818			14.2445	6.8348	0.00568551
-0.262298	-0.840487	-0.018672	48.3864	1.9305	0							0.243611	-0.53469					11.2457	12.6942	0.01054			14.2453	6.83731	0.00568076
-0.261466	-0.839855	-0.017009	48.3872	1.93882	0							0.244442	-0.53469					11.2465	12.7344	0.0105783			14.2462	6.8391	0.00568938
-0.260635	-0.840132	-0.015346	48.3881	1.94713	0							0.245274	-0.53469					11.2474	12.7748	0.0105991			14.247	6.83905	0.00568327
-0.259804	-0.842735	-0.013683	48.3892	1.95545	0							0.246105	-0.53469					11.2482	12.817	0.0106462			14.2478	6.83854	0.00568988
-0.258972	-0.84576	-0.01202	48.3902	1.96376	0							0.246937	-0.53469					11.249	12.8776	0.010689			14.2487	6.83803	0.00568945
-0.258141	-0.84881	-0.010357	48.3909	1.97208	0							0.247768	-0.53469					11.2499	12.9407	0.0107275			14.2495	6.83753	0.0056822
-0.257309	-0.851847	-0.008694	48.3918	1.9804	0							0.2486	-0.53469					11.2507	13.0035	0.0107928			14.2503	6.83705	0.00568863
-0.256478	-0.854886	-0.007031	48.3927	1.98871	0							0.249431	-0.53469					11.2515	13.0666	0.0108321			14.2512	6.83657	0.00568139
-0.255646	-0.857464	-0.005368	48.3936	1.99703	0							0.250262	-0.53469					11.2524	13.1293	0.0108975			14.252	6.83609	0.00568782
-0.254815	-0.858062	-0.003705	48.3944	2.00534	0							0.251094	-0.53469					11.2532	13.191	0.0109492			14.2528	6.83561	0.00568742
-0.253983	-0.85831	-0.002043	48.3954	2.01366	0							0.251925	-0.53469					11.254	13.2404	0.0109823			14.2537	6.83512	0.00568019
-0.253152	-0.858559	-0.00038	48.3975	2.02197	0							0.252757	-0.53469					11.2549	13.2819	0.0110333			14.2545	6.83554	0.005687
-0.252321	-0.859316	0.001283	48.4416	2.03029	0							0.253588	-0.53469					11.2557	13.3243	0.0110549			14.2553	6.83658	0.0056876
-0.251489	-0.860165	0.002946	48.4705	2.0386	0							0.25442	-0.53469					11.2565	13.3759	0.0111073			14.2562	6.83769	0.00568166
-0.250658	-0.861018	0.004609	48.4901	2.04692	0							0.255251	-0.53469					11.2574	13.4452	0.0111576			14.257	6.83889	0.00568945
-0.249826	-0.861867	0.006272	48.5049	2.05524	0							0.256083	-0.53469					11.2582	13.5145	0.0112018			14.2578	6.84083	0.00568392
-0.248995	-0.862709	0.007935	48.5167	2.06355	0							0.256914	-0.53469					11.259	13.5843	0.0112731			14.2586	6.84298	0.00569246
-0.248163	-0.86356	0.009598	48.5259	2.07186	0							0.257745	-0.53469					11.2599	13.6535	0.0113173			14.2595	6.84512	0.00569425
-0.247332	-0.866157	0.011261	48.5325	2.08018	0							0.258577	-0.53469					11.2607	13.7218	0.0113882			14.2603	6.84727	0.00568919
-0.246501	-0.870244	0.012924	48.5369	2.0885	0							0.259408	-0.53469					11.2615	13.7804	0.0114409			14.2611	6.84944	0.00569783
-0.245669	-0.87451	0.014587	48.5397	2.09681	0							0.26024	-0.53469					11.2623	13.8309	0.0114725			14.262	6.85158	0.00569277
-0.244838	-0.879401	0.01625	48.5413	2.10513	0							0.261071	-0.53469					11.2632	13.8812	0.0115282			14.2628	6.85287	0.00570105
-0.244006	-0.88522	0.017913	48.5421	2.11344	0							0.261903	-0.53469					11.264	13.9344	0.0115574			14.2636	6.85392	0.00570202
-0.243175	-0.891182	0.019575	48.5422	2.12176	0							0.262734	-0.53469					11.2648	14.0082	0.0116241			14.2645	6.85499	0.00569605
-0.242343	-0.897135	0.021238	48.5415	2.13007	0							0.263566	-0.53469					11.2657	14.0822	0.0116856			14.2653	6.85463	0.0057032
-0.241512	-0.903118	0.022901	48.5402	2.13839	0							0.264397	-0.53469					11.2665	14.1556	0.0117328			14.2661	6.85358	0.00569576
-0.240681	-0.909105	0.024564	48.5385	2.1467	0							0.265228	-0.53469					11.2673	14.2301	0.0118085			14.267	6.85243	0.0057017
-0.239849	-0.914088	0.026227	48.5366	2.15502	0							0.26606	-0.53469					11.2682	14.3048	0.0118563			14.2678	6.85129	0.00570075
-0.239018	-0.916688	0.02789	48.5343	2.16334	0							0.266891	-0.53469					11.269	14.377	0.0119316			14.2686	6.85015	0.00569295
-0.238186	-0.918988	0.029553	48.5317	2.17165	0							0.267723	-0.53469					11.2698	14.4307	0.011984			14.2695	6.84901	0.00569885
-0.237355	-0.921299	0.031216	48.529	2.17997	0							0.268554	-0.53469					11.2707	14.4825	0.0120134			14.2703	6.84785	0.00569104
-0.236523	-0.920876	0.032879	48.526	2.18828	0							0.269386	-0.53469					11.2715	14.5364	0.0120718			14.2711	6.84668	0.00569693
-0.235692	-0.920117	0.034542	48.5228	2.1966	0							0.270217	-0.53469					11.2723	14.6052	0.0121083			14.272	6.84552	0.00569596
-0.23486	-0.919364	0.036205	48.5194	2.20491	0							0.271048	-0.53469					11.2732	14.6835	0.0121841			14.2728	6.84524	0.00568851
-0.234029	-0.918605	0.037868	48.5159	2.21323	0							0.27188	-0.53469					11.274	14.7621	0.0122494			14.2736	6.84724	0.00569607
-0.233198	-0.917853	0.039531	48.5123	2.22154	0							0.272711	-0.53469					11.2748	14.8403	0.0122998			14.2744	6.8497	0.00569108
-0.232366	-0.917099	0.041194	48.5087	2.22986	0							0.273543	-0.53469					11.2757	14.9186	0.0123797			14.2753	6.85214	0.00569997
-0.231535	-0.915806	0.042856	48.5052	2.23817	0							0.274374	-0.53469					11.2765	14.9955	0.0124293			14.2761	6.85458	0.005702
-0.230703	-0.914449	0.044519	48.5019	2.24649	0							0.275206	-0.53469					11.2773	15.0631	0.0125044			14.2769	6.85703	0.00569717
-0.229872	-0.91309	0.046182	48.4982	2.2548	0							0.276037	-0.53469					11.2781	15.1134	0.0125534			14.2778	6.8594	0.00570603
-0.22904	-0.91305	0.047845	48.4947	2.26312	0							0.276869	-0.53469					11.279	15.1652	0.0125808			14.2786	6.86094	0.00570766
-0.228209	-0.913467	0.049508	48.4911	2.27143	0							0.2777	-0.53469					11.2798	15.2258	0.0126427			14.2794	6.86223	0.00570884
-0.227378	-0.913915	0.051171	48.4874	2.27975	0							0.278531	-0.53469					11.2806	15.3012	0.012684			14.2803	6.8635	0.0057099
-0.226546	-0.914365	0.052834	48.4838	2.28807	0							0.279363	-0.53469					11.2815	15.3772	0.0127622			14.2811	6.8656	0.00570444
-0.225715	-0.914816	0.054497	48.4805	2.29638	0							0.280194	-0.53469					11.2823	15.4527	0.0128252			14.2819	6.86838	0.00571334
-0.224883	-0.915258	0.05616	48.4775	2.3047	0							0.281026	-0.53469					11.2831	15.5286	0.0128727			14.2828	6.87126	0.00570882
-0.224052	-0.915112	0.057823	48.4744	2.31301	0							0.281857	-0.53469					11.284	15.6043	0.0129513			14.2836	6.87414	0.00571809
-0.22322	-0.914187	0.059486	48.4716	2.32133	0							0.282689	-0.53469					11.2848	15.6764	0.0129971			14.2844	6.87702	0.00572048
-0.222389	-0.913003	0.061149	48.4688	2.32964	0							0.28352	-0.53469					11.2856	15.7279	0.0130642			14.2853	6.8799	0.005716
-0.221557	-0.912193	0.062812	48.4662	2.33796	0							0.284351	-0.53469					11.2865	15.7795	0.0131071			14.2861	6.8838	0.0057257
-0.220726	-0.911884	0.064474	48.4639	2.34627	0							0.285183	-0.53469					11.2873	15.8322	0.0131347			14.2869	6.8887	0.00572248
-0.219895	-0.911725	0.066137	48.4615	2.35459	0							0.286014	-0.53469					11.2881	15.8991	0.0132002			14.2878	6.89378	0.00573351
-0.219063	-0.911566	0.0678	48.4591	2.36291	0							0.286846	-0.53469					11.289	15.9685	0.0132569			14.2886	6.89807	0.00573741
-0.218232	-0.911407	0.069463	48.457	2.37122	0							0.287677	-0.53469					11.2898	16.0439	0.0133011			14.2894	6.90128	0.00573363
-0.2174	-0.911248	0.071126	48.455	2.37954	0							0.288509	-0.53469					11.2906	16.1212	0.0133807			14.2903	6.90414	0.00574306
-0.216569	-0.911089	0.072789	48.453	2.38785	0							0.28934	-0.53469					11.2915	16.1987	0.0134289			14.2911	6.90701	0.00573853
-0.215737	-0.912971	0.074452	48.4511	2.39617	0							0.290172	-0.53469					11.2923	16.2761	0.0135095			14.2919	6.90989	0.00574783
-0.214906	-0.915855	0.076115	48.4493	2.40448	0							0.291003	-0.53469					11.2931	16.3391	0.0135679			14.2927	6.91275	0.00575021
-0.214075	-0.919174	0.077778	48.4476	2.4128	0							0.291834	-0.53469					11.2939	16.3912	0.0135994			14.2936	6.91494	0.00574541
-0.213243	-0.923694	0.079441	48.4461	2.42111	0							0.292666	-0.53469					11.2948	16.4421	0.0136587			14.2944	6.9152	0.00575334
-0.212412	-0.928689	0.081104	48.4446	2.42943	0							0.293497	-0.53469					11.2956	16.4985	0.0136868			14.2952	6.91444	0.00574622
-0.21158	-0.933688	0.082767	48.4432	2.43774	0							0.294329	-0.53469					11.2964	16.5777	0.0137597			14.2961	6.91379	0.00575255
-0.210749	-0.938695	0.08443	48.4418	2.44606	0							0.29516	-0.53469					11.2973	16.6587	0.0138263			14.2969	6.91411	0.00575241
-0.209917	-0.943683	0.086093	48.4406	2.45437	0							0.295992	-0.53469					11.2981	16.7401	0.0138772			14.2977	6.915	0.005746
-0.209086	-0.948675	0.087755	48.4396	2.46269	0							0.296823	-0.53469					11.2989	16.8214	0.0139616			14.2986	6.91589	0.00575365
-0.208254	-0.952689	0.089418	48.4385	2.471	0							0.297654	-0.53469					11.2998	16.9027	0.0140123			14.2994	6.91679	0.00574748
-0.207423	-0.955997	0.091081	48.4376	2.47932	0							0.298486	-0.53469					11.3006	16.9771	0.014094			14.3002	6.91768	0.00575514
-0.206592	-0.95919	0.092744	48.4366	2.48764	0							0.299317	-0.53469					11.3014	17.0345	0.0141488			14.3011	6.91857	0.00575588
-0.20576	-0.96205	0.094407	48.4356	2.49595	0							0.300149	-0.53469					11.3023	17.0905	0.0141789			14.3019	6.91864	0.00574936
-0.204929	-0.964691	0.09607	48.4347	2.50427	0							0.30098	-0.53469					11.3031	17.1464	0.0142425			14.3027	6.91813	0.0057561
-0.204097	-0.967298	0.097733	48.4339	2.51258	0							0.301812	-0.53469					11.3039	17.2211	0.0142797			14.3036	6.91756	0.00574873
-0.203266	-0.969908	0.099396	48.4333	2.5209	0							0.302643	-0.53469					11.3048	17.3098	0.0143649			14.3044	6.91648	0.00575496
-0.202434	-0.972511	0.101059	48.4327	2.52921	0							0.303474	-0.53469					11.3056	17.4001	0.0144393			14.3052	6.91393	0.00575345
-0.201603	-0.975118	0.102722	48.4323	2.53753	0							0.304306	-0.53469					11.3064	17.4894	0.0144966			14.3061	6.9107	0.00574413
-0.200772	-0.977269	0.104385	48.4317	2.54584	0							0.305137	-0.53469					11.3073	17.5799	0.0145888			14.3069	6.90745	0.00574835
-0.19994	-0.978916	0.106048	48.4313	2.55416	0							0.305969	-0.53469					11.3081	17.6703	0.0146464			14.3077	6.90422	0.00574565
-0.199109	-0.980435	0.107711	48.4311	2.56247	0							0.3068	-0.53469					11.3089	17.7374	0.0147296			14.3085	6.901	0.00573607
-0.198277	-0.981975	0.109373	48.431	2.57079	0							0.307632	-0.53469					11.3097	17.8018	0.0147843			14.3094	6.8986	0.00574064
-0.197446	-0.983547	0.111036	48.4307	2.57911	0							0.308463	-0.53469					11.3106	17.866	0.01482			14.3102	6.89727	0.00573219
-0.196614	-0.985134	0.112699	48.4306	2.58742	0							0.309295	-0.53469					11.3114	17.9363	0.0148937			14.311	6.89625	0.00573811
-0.195783	-0.986718	0.114362	48.4303	2.59574	0							0.310126	-0.53469					11.3122	18.0289	0.0149615			14.3119	6.89523	0.00573726
-0.194951	-0.9883	0.116025	48.4303	2.60405	0							0.310957	-0.53469					11.3131	18.122	0.0150388			14.3127	6.89558	0.00573008
-0.19412	-0.989871	0.117688	48.4303	2.61237	0							0.311789	-0.53469					11.3139	18.216	0.0151166			14.3135	6.8968	0.00573763
-0.193289	-0.991002	0.119351	48.4305	2.62068	0							0.31262	-0.53469					11.3147	18.3095	0.0151764			14.3144	6.89811	0.00573178
-0.192457	-0.990914	0.121014	48.4307	2.629	0							0.313452	-0.53469					11.3156	18.4034	0.0152726			14.3152	6.89942	0.00573977
-0.191626	-0.990394	0.122677	48.4309	2.63731	0							0.314283	-0.53469					11.3164	18.4919	0.01533			14.316	6.90072	0.00574085
-0.190794	-0.989167	0.12434	48.4312	2.64563	0							0.315115	-0.53469					11.3172	18.5561	0.015412			14.3169	6.90191	0.00573499
-0.189963	-0.986002	0.126003	48.4316	2.65394	0							0.315946	-0.53469					11.3181	18.6189	0.0154648			14.3177	6.90206	0.00574245
-0.189131	-0.982159	0.127666	48.4319	2.66226	0							0.316777	-0.53469					11.3189	18.6831	0.015499			14.3185	6.90172	0.00573547
-0.1883	-0.978337	0.129329	48.4318	2.67057	0							0.317609	-0.53469					11.3197	18.7679	0.0155796			14.3194	6.90138	0.00574209
-0.187469	-0.974504	0.130992	48.432	2.67889	0							0.31844	-0.53469					11.3206	18.8626	0.0156355			14.3202	6.90037	0.00574153
-0.186637	-0.970662	0.132654	48.4323	2.68721	0							0.319272	-0.53469					11.3214	18.9578	0.0157333			14.321	6.89863	0.00573348
-0.185806	-0.966834	0.134317	48.4323	2.69552	0							0.320103	-0.53469					11.3222	19.0521	0.0158121			14.3219	6.89665	0.00573884
-0.184974	-0.963344	0.13598	48.4322	2.70384	0							0.320935	-0.53469					11.3231	19.1474	0.0158719			14.3227	6.89468	0.0057303
-0.184143	-0.960071	0.137643	48.4323	2.71215	0							0.321766	-0.53469					11.3239	19.2419	0.01597			14.3235	6.89271	0.00573556
-0.183311	-0.956817	0.139306	48.4321	2.72047	0							0.322598	-0.53469					11.3247	19.3172	0.0160213			14.3243	6.89074	0.00573392
-0.18248	-0.954418	0.140969	48.4318	2.72878	0							0.323429	-0.53469					11.3256	19.3783	0.0160973			14.3252	6.88933	0.00572562
-0.181648	-0.952323	0.142632	48.4318	2.7371	0							0.32426	-0.53469					11.3264	19.4393	0.0161481			14.326	6.88945	0.00573198
-0.180817	-0.950231	0.144295	48.4319	2.74541	0							0.325092	-0.53469					11.3272	19.514	0.0161851			14.3268	6.89015	0.00572543
-0.179986	-0.948138	0.145958	48.432	2.75373	0							0.325923	-0.53469					11.328	19.6089	0.0162751			14.3277	6.89135	0.0057331
-0.179154	-0.946041	0.147621	48.4321	2.76204	0							0.326755	-0.53469					11.3289	19.7039	0.0163345			14.3285	6.89473	0.00573501
-0.178323	-0.943953	0.149284	48.432	2.77036	0							0.327586	-0.53469					11.3297	19.7996	0.0164335			14.3293	6.89896	0.00573128
-0.177491	-0.941834	0.150947	48.4319	2.77867	0							0.328418	-0.53469					11.3305	19.8951	0.016513			14.3302	6.90318	0.00574169
-0.17666	-0.93968	0.15261	48.4317	2.78699	0							0.329249	-0.53469					11.3314	19.9896	0.0165721			14.331	6.90738	0.00573829
-0.175828	-0.937519	0.154272	48.4315	2.7953	0							0.33008	-0.53469					11.3322	20.0788	0.0166685			14.3318	6.91158	0.00574869
-0.174997	-0.935483	0.155935	48.4317	2.80362	0							0.330912	-0.53469					11.333	20.1442	0.0167126			14.3327	6.91553	0.00575208
-0.174166	-0.933997	0.157598	48.432	2.81194	0							0.331743	-0.53469					11.3339	20.2101	0.0167874			14.3335	6.91818	0.0057479
-0.173334	-0.932674	0.159261	48.4321	2.82025	0							0.332575	-0.53469					11.3347	20.2823	0.0168448			14.3343	6.92003	0.0057567
-0.172503	-0.931346	0.160924	48.4321	2.82857	0							0.333406	-0.53469					11.3355	20.3803	0.0168953			14.3352	6.9219	0.00575132
-0.171671	-0.930034	0.162587	48.4321	2.83688	0							0.334238	-0.53469					11.3364	20.4789	0.0169974			14.336	6.92471	0.00576019
-0.17084	-0.928803	0.16425	48.432	2.8452	0							0.335069	-0.53469					11.3372	20.5766	0.0170586			14.3368	6.92906	0.00576317
-0.170008	-0.928196	0.165913	48.4317	2.85351	0							0.335901	-0.53469					11.338	20.6753	0.0171608			14.3377	6.93389	0.00576006
-0.169177	-0.929062	0.167576	48.4315	2.86183	0							0.336732	-0.53469					11.3389	20.7741	0.0172429			14.3385	6.93872	0.00577101
-0.168346	-0.931015	0.169239	48.4314	2.87014	0							0.337563	-0.53469					11.3397	20.8712	0.0173036			14.3393	6.94355	0.00576809
-0.167514	-0.933	0.170902	48.4311	2.87846	0							0.338395	-0.53469					11.3405	20.9459	0.0173959			14.3401	6.94838	0.00577905
-0.166683	-0.935097	0.172565	48.431	2.88678	0							0.339226	-0.53469					11.3414	21.006	0.017452			14.341	6.95367	0.00578326
-0.165851	-0.93733	0.174228	48.4309	2.89509	0							0.340058	-0.53469					11.3422	21.0656	0.0174808			14.3418	6.95978	0.00578104
-0.16502	-0.939586	0.175891	48.4307	2.9034	0							0.340889	-0.53469					11.343	21.1583	0.0175652			14.3426	6.96624	0.00579322
-0.164188	-0.941839	0.177553	48.4305	2.91172	0							0.341721	-0.53469					11.3438	21.2623	0.0176258			14.3435	6.97236	0.00579149
-0.163357	-0.944099	0.179216	48.4303	2.92004	0							0.342552	-0.53469					11.3447	21.3668	0.0177337			14.3443	6.9776	0.00580318
-0.162525	-0.946358	0.180879	48.4302	2.92835	0							0.343383	-0.53469					11.3455	21.4714	0.0178207			14.3451	6.98228	0.00580731
-0.161694	-0.948028	0.182542	48.4299	2.93667	0							0.344215	-0.53469					11.3463	21.576	0.0178862			14.346	6.98696	0.00580422
-0.160863	-0.949137	0.184205	48.43	2.94498	0							0.345046	-0.53469					11.3472	21.6802	0.0179946			14.3468	6.99165	0.0058151
-0.160031	-0.950246	0.185868	48.4298	2.9533	0							0.345878	-0.53469					11.348	21.7741	0.0180553			14.3476	6.99634	0.005819
-0.1592	-0.951332	0.187531	48.4295	2.96161	0							0.346709	-0.53469					11.3488	21.8491	0.0181472			14.3485	7.00069	0.00581577
-0.158368	-0.952351	0.189194	48.429	2.96993	0							0.347541	-0.53469					11.3497	21.9194	0.0182077			14.3493	7.00331	0.00582566
-0.157537	-0.953328	0.190857	48.4285	2.97824	0							0.348372	-0.53469					11.3505	22.0157	0.0182551			14.3501	7.00447	0.00582023
-0.156705	-0.954307	0.19252	48.4281	2.98656	0							0.349204	-0.53469					11.3513	22.1219	0.0183613			14.351	7.00565	0.00582821
-0.155874	-0.955288	0.194183	48.428	2.99487	0							0.350035	-0.53469					11.3522	22.2289	0.0184277			14.3518	7.00701	0.00582926
-0.155043	-0.956262	0.195846	48.4278	3.00319	0							0.350866	-0.53469					11.353	22.3358	0.0185389			14.3526	7.00854	0.00582346
-0.154211	-0.957149	0.197509	48.4276	3.01151	0							0.351698	-0.53469					11.3538	22.4429	0.0186279			14.3535	7.01007	0.00583174
-0.15338	-0.957607	0.199171	48.4275	3.01982	0							0.352529	-0.53469					11.3547	22.5497	0.0186944			14.3543	7.01161	0.00582601
-0.152548	-0.957748	0.200834	48.4274	3.02814	0							0.353361	-0.53469					11.3555	22.6515	0.0188037			14.3551	7.01314	0.0058343
-0.151717	-0.957889	0.202497	48.4273	3.03645	0							0.354192	-0.53469					11.3563	22.7313	0.0188566			14.3559	7.01468	0.00583557
-0.150885	-0.958477	0.20416	48.427	3.04477	0							0.355024	-0.53469					11.3572	22.8057	0.0189434			14.3568	7.01519	0.00582941
-0.150054	-0.959645	0.205823	48.4269	3.05308	0							0.355855	-0.53469					11.358	22.9057	0.019016			14.3576	7.01422	0.00583623
-0.149222	-0.960977	0.207486	48.4267	3.0614	0							0.356686	-0.53469					11.3588	23.0188	0.0190816			14.3584	7.01283	0.00582824
-0.148391	-0.962313	0.209149	48.4266	3.06971	0							0.357518	-0.53469					11.3596	23.1329	0.0191991			14.3593	7.01031	0.00583362
-0.14756	-0.963652	0.210812	48.4264	3.07803	0							0.358349	-0.53469					11.3605	23.2474	0.019271			14.3601	7.00593	0.00583075
-0.146728	-0.964988	0.212475	48.4262	3.08634	0							0.359181	-0.53469					11.3613	23.362	0.0193895			14.3609	7.00081	0.0058198
-0.145897	-0.966202	0.214138	48.4261	3.09466	0							0.360012	-0.53469					11.3621	23.4766	0.0194849			14.3618	6.99569	0.00582254
-0.145065	-0.967289	0.215801	48.426	3.10297	0							0.360844	-0.53469					11.363	23.591	0.0195566			14.3626	6.99053	0.00581127
-0.144234	-0.968354	0.217464	48.4257	3.11129	0							0.361675	-0.53469					11.3638	23.6749	0.0196626			14.3634	6.9854	0.00581399
-0.143402	-0.969165	0.219127	48.4253	3.11961	0							0.362507	-0.53469					11.3646	23.7519	0.0197058			14.3643	6.98066	0.00580988
-0.142571	-0.969174	0.220789	48.425	3.12792	0							0.363338	-0.53469					11.3655	23.8382	0.0197975			14.3651	6.97679	0.00579932
-0.14174	-0.968701	0.222452	48.4249	3.13624	0							0.364169	-0.53469					11.3663	23.9488	0.0198794			14.3659	6.97344	0.00580329
-0.140908	-0.968226	0.224115	48.4247	3.14455	0							0.365001	-0.53469					11.3671	24.0636	0.0199492			14.3668	6.97073	0.0057938
-0.140077	-0.967752	0.225778	48.4244	3.15287	0							0.365832	-0.53469					11.368	24.1785	0.0200687			14.3676	6.97107	0.00579979
-0.139245	-0.967279	0.227441	48.4242	3.16118	0							0.366664	-0.53469					11.3688	24.2939	0.0201403			14.3684	6.9734	0.0058009
-0.138414	-0.966827	0.229104	48.4241	3.1695	0							0.367495	-0.53469					11.3696	24.409	0.0202604			14.3693	6.97574	0.00579587
-0.137582	-0.966443	0.230767	48.4241	3.17781	0							0.368327	-0.53469					11.3705	24.5247	0.0203564			14.3701	6.97808	0.00580479
-0.136751	-0.966097	0.23243	48.4241	3.18613	0							0.369158	-0.53469					11.3713	24.6133	0.0204168			14.3709	6.98041	0.00580673
-0.135919	-0.965679	0.234093	48.424	3.19444	0							0.369989	-0.53469					11.3721	24.6924	0.0205112			14.3717	6.98272	0.00580866
-0.135088	-0.964537	0.235756	48.4238	3.20276	0							0.370821	-0.53469					11.373	24.7724	0.0205526			14.3726	6.98482	0.0058105
-0.134257	-0.962889	0.237419	48.4237	3.21108	0							0.371652	-0.53469					11.3738	24.8883	0.0206589			14.3734	6.98678	0.0058052
-0.133425	-0.961242	0.239082	48.4236	3.21939	0							0.372484	-0.53469					11.3746	25.0087	0.0207572			14.3742	6.98868	0.00581379
-0.132594	-0.959592	0.240745	48.4232	3.22771	0							0.373315	-0.53469					11.3754	25.1296	0.0208325			14.3751	6.98996	0.00580812
-0.131762	-0.957952	0.242408	48.423	3.23602	0							0.374147	-0.53469					11.3763	25.2511	0.0209584			14.3759	6.99082	0.005816
-0.130931	-0.956309	0.24407	48.4227	3.24434	0							0.374978	-0.53469					11.3771	25.3725	0.0210341			14.3767	6.99169	0.00581672
-0.130099	-0.954178	0.245733	48.4223	3.25265	0							0.375809	-0.53469					11.3779	25.4929	0.02116			14.3776	6.99255	0.00581045
-0.129268	-0.951486	0.247396	48.4218	3.26097	0							0.376641	-0.53469					11.3788	25.5855	0.0212486			14.3784	6.99342	0.00581817
-0.128437	-0.948645	0.249059	48.421	3.26928	0							0.377472	-0.53469					11.3796	25.6669	0.0212954			14.3792	6.99428	0.00581189
-0.127605	-0.946413	0.250722	48.4203	3.2776	0							0.378304	-0.53469					11.3804	25.7477	0.0213885			14.3801	6.99648	0.00582016
-0.126774	-0.944608	0.252385	48.4194	3.28591	0							0.379135	-0.53469					11.3813	25.8544	0.0214665			14.3809	7.00047	0.00582273
-0.125942	-0.942805	0.254048	48.4184	3.29423	0							0.379967	-0.53469					11.3821	25.9743	0.0215348			14.3817	7.00505	0.00581929
-0.125111	-0.940994	0.255711	48.4174	3.30254	0							0.380798	-0.53469					11.3829	26.0954	0.021661			14.3826	7.01163	0.00583094
-0.124279	-0.93919	0.257374	48.4165	3.31086	0							0.38163	-0.53469					11.3838	26.217	0.0217358			14.3834	7.01976	0.00583004
-0.123448	-0.937385	0.259037	48.4152	3.31917	0							0.382461	-0.53469					11.3846	26.339	0.0218633			14.3842	7.02806	0.00584389
-0.122616	-0.93586	0.2607	48.4139	3.32749	0							0.383292	-0.53469					11.3854	26.4602	0.0219644			14.3851	7.03631	0.00585077
-0.121785	-0.935165	0.262363	48.4131	3.33581	0							0.384124	-0.53469					11.3863	26.5713	0.0220346			14.3859	7.04417	0.00585044
-0.120954	-0.934897	0.264026	48.4123	3.34412	0							0.384955	-0.53469					11.3871	26.6564	0.0221427			14.3867	7.05161	0.00586384
-0.120122	-0.935013	0.265688	48.4113	3.35244	0							0.385787	-0.53469					11.3879	26.7398	0.0221861			14.3875	7.0587	0.00586283
-0.119291	-0.93547	0.267351	48.4103	3.36075	0							0.386618	-0.53469					11.3888	26.8311	0.0222855			14.3884	7.06407	0.00587507
-0.118459	-0.935985	0.269014	48.4093	3.36907	0							0.38745	-0.53469					11.3896	26.9555	0.0223752			14.3892	7.06668	0.00587839
-0.117628	-0.936475	0.270677	48.4085	3.37738	0							0.388281	-0.53469					11.3904	27.0836	0.0224533			14.39	7.06925	0.00587348
-0.116796	-0.93694	0.27234	48.4077	3.3857	0							0.389112	-0.53469					11.3912	27.2108	0.0225865			14.3909	7.07146	0.00588254
-0.115965	-0.93741	0.274003	48.4069	3.39401	0							0.389944	-0.53469					11.3921	27.3384	0.0226652			14.3917	7.07309	0.00587706
-0.115134	-0.937958	0.275666	48.4063	3.40233	0							0.390775	-0.53469					11.3929	27.4661	0.0227987			14.3925	7.07473	0.00588549
-0.114302	-0.939014	0.277329	48.4058	3.41065	0							0.391607	-0.53469					11.3937	27.5927	0.0229045			14.3934	7.07636	0.00588685
-0.113471	-0.940832	0.278992	48.4055	3.41896	0							0.392438	-0.53469					11.3946	27.6739	0.0229633			14.3942	7.078	0.00588114
-0.112639	-0.942298	0.280655	48.4048	3.42728	0							0.39327	-0.53469					11.3954	27.7492	0.023056			14.395	7.07967	0.00588959
-0.111808	-0.94259	0.282318	48.4042	3.43559	0							0.394101	-0.53469					11.3962	27.8293	0.0230929			14.3959	7.08176	0.00588407
-0.110976	-0.941918	0.283981	48.4036	3.44391	0							0.394933	-0.53469					11.3971	27.9381	0.0231993			14.3967	7.08449	0.00589316
-0.110145	-0.941246	0.285644	48.4033	3.45222	0							0.395764	-0.53469					11.3979	28.0669	0.0232981			14.3975	7.08722	0.00589543
-0.109313	-0.940574	0.287306	48.4026	3.46054	0							0.396595	-0.53469					11.3987	28.1988	0.0233784			14.3984	7.09056	0.00589087
-0.108482	-0.939904	0.288969	48.4021	3.46885	0							0.397427	-0.53469					11.3996	28.3306	0.0235162			14.3992	7.09508	0.00590123
-0.107651	-0.939233	0.290632	48.4017	3.47717	0							0.398258	-0.53469					11.4004	28.4625	0.0235975			14.4	7.09984	0.00590509
-0.106819	-0.938182	0.292295	48.4013	3.48548	0							0.39909	-0.53469					11.4012	28.5943	0.0237356			14.4009	7.10459	0.00590194
-0.105988	-0.936476	0.293958	48.4011	3.4938	0							0.399921	-0.53469					11.4021	28.7067	0.0238372			14.4017	7.10937	0.00591301
-0.105156	-0.934769	0.295621	48.4009	3.50211	0							0.400753	-0.53469					11.4029	28.8019	0.0238948			14.4025	7.11413	0.00590986
-0.104325	-0.933496	0.297284	48.4005	3.51043	0							0.401584	-0.53469					11.4037	28.8932	0.0240011			14.4033	7.11763	0.00592041
-0.103493	-0.932985	0.298947	48.4003	3.51875	0							0.402415	-0.53469					11.4046	28.9963	0.0240531			14.4042	7.11892	0.0059224
-0.102662	-0.932552	0.30061	48.4	3.52706	0							0.403247	-0.53469					11.4054	29.1228	0.0242066			14.405	7.11998	0.00591626
-0.101831	-0.932119	0.302273	48.3998	3.53538	0							0.404078	-0.53469					11.4062	29.2578	0.0242863			14.4058	7.12051	0.00592404
-0.100999	-0.931687	0.303936	48.3997	3.54369	0							0.40491	-0.53469					11.407	29.3921	0.024369			14.4067	7.11986	0.00591688
-0.100168	-0.931256	0.305599	48.3993	3.55201	0							0.405741	-0.53469					11.4079	29.5265	0.0245101			14.4075	7.11866	0.00592323
-0.099336	-0.930584	0.307262	48.3992	3.56032	0							0.406573	-0.53469					11.4087	29.6605	0.0245922			14.4083	7.11746	0.00592223
-0.098505	-0.929462	0.308924	48.399	3.56864	0							0.407404	-0.53469					11.4095	29.7889	0.024731			14.4092	7.11626	0.00591411
-0.097673	-0.928243	0.310587	48.3987	3.57695	0							0.408236	-0.53469					11.4104	29.8899	0.0248264			14.41	7.11506	0.00592023
-0.096842	-0.927193	0.31225	48.3985	3.58527	0							0.409067	-0.53469					11.4112	29.9797	0.0248758			14.4108	7.11389	0.00591213
-0.09601	-0.926513	0.313913	48.3979	3.59358	0							0.409898	-0.53469					11.412	30.0702	0.0249807			14.4117	7.11315	0.00591845
-0.095179	-0.926007	0.315576	48.3975	3.6019	0							0.41073	-0.53469					11.4129	30.1895	0.0250379			14.4125	7.11292	0.00591804
-0.094348	-0.925501	0.317239	48.3972	3.61022	0							0.411561	-0.53469					11.4137	30.3249	0.025174			14.4133	7.11288	0.00591082
-0.093516	-0.924993	0.318902	48.3966	3.61853	0							0.412393	-0.53469					11.4145	30.4614	0.0252871			14.4142	7.11353	0.00591819
-0.092685	-0.924488	0.320565	48.3963	3.62684	0							0.413224	-0.53469					11.4154	30.5992	0.0253707			14.415	7.11482	0.00591188
-0.091853	-0.924382	0.322228	48.3958	3.63516	0							0.414056	-0.53469					11.4162	30.7365	0.0255156			14.4158	7.1161	0.00592006
-0.091022	-0.925478	0.323891	48.3953	3.64348	0							0.414887	-0.53469					11.417	30.8729	0.0255987			14.4167	7.11737	0.00592112
-0.09019	-0.927461	0.325554	48.395	3.65179	0							0.415718	-0.53469					11.4179	30.9829	0.025732			14.4175	7.11865	0.00591507
-0.089359	-0.929571	0.327217	48.3946	3.66011	0							0.41655	-0.53469					11.4187	31.0753	0.0258162			14.4183	7.11993	0.00592325
-0.088528	-0.93235	0.32888	48.3942	3.66842	0							0.417381	-0.53469					11.4195	31.1652	0.0258609			14.4191	7.12052	0.0059169
-0.087696	-0.93583	0.330543	48.3938	3.67674	0							0.418213	-0.53469					11.4204	31.2698	0.0259729			14.42	7.11999	0.00592405
-0.086865	-0.93932	0.332205	48.3936	3.68505	0							0.419044	-0.53469					11.4212	31.4009	0.0260397			14.4208	7.1193	0.00592354
-0.086033	-0.942815	0.333868	48.3933	3.69337	0							0.419876	-0.53469					11.422	31.5405	0.0261837			14.4216	7.11933	0.00591615
-0.085202	-0.946299	0.335531	48.3935	3.70168	0							0.420707	-0.53469					11.4229	31.6799	0.0262997			14.4225	7.12019	0.00592364
-0.08437	-0.949791	0.337194	48.3933	3.71	0							0.421539	-0.53469					11.4237	31.819	0.0263838			14.4233	7.12104	0.00591723
-0.083539	-0.9528	0.338857	48.3933	3.71832	0							0.42237	-0.53469					11.4245	31.9595	0.0265318			14.4241	7.1219	0.00592506
-0.082707	-0.955092	0.34052	48.3933	3.72663	0							0.423201	-0.53469					11.4253	32.0854	0.0266107			14.425	7.12276	0.00592578
-0.081876	-0.957315	0.342183	48.3933	3.73495	0							0.424033	-0.53469					11.4262	32.1882	0.0267378			14.4258	7.12362	0.00591937
-0.081045	-0.959697	0.343846	48.3934	3.74326	0							0.424864	-0.53469					11.427	32.2837	0.0268203			14.4266	7.12509	0.00592746
-0.080213	-0.962294	0.345509	48.393	3.75158	0							0.425696	-0.53469					11.4278	32.3797	0.0268677			14.4275	7.1277	0.00592203
-0.079382	-0.964885	0.347172	48.3932	3.75989	0							0.426527	-0.53469					11.4287	32.5094	0.0269939			14.4283	7.13082	0.00593154
-0.07855	-0.96748	0.348835	48.3933	3.76821	0							0.427359	-0.53469					11.4295	32.6509	0.0270741			14.4291	7.13399	0.00593416
-0.077719	-0.970078	0.350498	48.3933	3.77652	0							0.42819	-0.53469					11.4303	32.7925	0.0272244			14.43	7.13724	0.0059297
-0.076887	-0.972668	0.352161	48.3931	3.78484	0							0.429021	-0.53469					11.4312	32.933	0.0273418			14.4308	7.14052	0.00593955
-0.076056	-0.975079	0.353823	48.3932	3.79315	0							0.429853	-0.53469					11.432	33.0734	0.0274257			14.4316	7.14379	0.00593513
-0.075225	-0.977127	0.355486	48.3934	3.80147	0							0.430684	-0.53469					11.4328	33.2149	0.0275759			14.4325	7.14705	0.00594499
-0.074393	-0.979011	0.357149	48.3934	3.80978	0							0.431516	-0.53469					11.4337	33.3243	0.0276803			14.4333	7.15032	0.0059477
-0.073562	-0.980524	0.358812	48.3934	3.8181	0							0.432347	-0.53469					11.4345	33.4202	0.0277323			14.4341	7.15337	0.00594318
-0.07273	-0.981499	0.360475	48.3935	3.82641	0							0.433179	-0.53469					11.4353	33.5149	0.027845			14.435	7.15569	0.00595257
-0.071899	-0.982361	0.362138	48.3935	3.83473	0							0.43401	-0.53469					11.4362	33.6294	0.0278984			14.4358	7.15745	0.00594711
-0.071067	-0.983221	0.363801	48.3937	3.84305	0							0.434842	-0.53469					11.437	33.7685	0.0280375			14.4366	7.16041	0.00595623
-0.070236	-0.984082	0.365464	48.3941	3.85136	0							0.435673	-0.53469					11.4378	33.9144	0.0281561			14.4374	7.16591	0.00595975
-0.069405	-0.984942	0.367127	48.3945	3.85968	0							0.436504	-0.53469					11.4387	34.0605	0.0282436			14.4383	7.17272	0.0059577
-0.068573	-0.985662	0.36879	48.3949	3.86799	0							0.437336	-0.53469					11.4395	34.2062	0.028399			14.4391	7.1793	0.00597044
-0.067742	-0.985658	0.370453	48.3951	3.87631	0							0.438167	-0.53469					11.4403	34.3517	0.0284858			14.4399	7.1855	0.00596857
-0.06691	-0.985011	0.372116	48.3954	3.88462	0							0.438999	-0.53469					11.4411	34.4822	0.0286349			14.4408	7.1916	0.00598087
-0.066079	-0.983722	0.373779	48.3953	3.89294	0							0.43983	-0.53469					11.442	34.5853	0.0287321			14.4416	7.19812	0.00598612
-0.065247	-0.981275	0.375442	48.3953	3.90125	0							0.440662	-0.53469					11.4428	34.6819	0.0287805			14.4424	7.20446	0.00598427
-0.064416	-0.978437	0.377104	48.3955	3.90957	0							0.441493	-0.53469					11.4436	34.7863	0.0288988			14.4433	7.20966	0.00599627
-0.063584	-0.975768	0.378767	48.3957	3.91788	0							0.442324	-0.53469					11.4445	34.9233	0.0289643			14.4441	7.21487	0.0060006
-0.062753	-0.973148	0.38043	48.3958	3.9262	0							0.443156	-0.53469					11.4453	35.0697	0.0291171			14.4449	7.22022	0.00599778
-0.061922	-0.970338	0.382093	48.396	3.93452	0							0.443987	-0.53469					11.4461	35.2153	0.0292386			14.4458	7.22582	0.00600955
-0.06109	-0.967407	0.383756	48.396	3.94283	0							0.444819	-0.53469					11.447	35.3605	0.0293243			14.4466	7.23139	0.00600697
-0.060259	-0.964402	0.385419	48.3962	3.95115	0							0.44565	-0.53469					11.4478	35.4968	0.0294766			14.4474	7.23697	0.00601884
-0.059427	-0.961089	0.387082	48.3966	3.95946	0							0.446482	-0.53469					11.4486	35.6262	0.0295516			14.4483	7.24256	0.00602348
-0.058596	-0.957974	0.388745	48.3967	3.96778	0							0.447313	-0.53469					11.4495	35.7358	0.0296866			14.4491	7.24815	0.00602089
-0.057764	-0.956005	0.390408	48.3969	3.97609	0							0.448144	-0.53469					11.4503	35.8344	0.0297732			14.4499	7.25369	0.00603276
-0.056933	-0.955693	0.392071	48.397	3.98441	0							0.448976	-0.53469					11.4511	35.9349	0.0298201			14.4507	7.25914	0.00603008
-0.056102	-0.955381	0.393734	48.3971	3.99272	0							0.449807	-0.53469					11.452	36.0564	0.0299484			14.4516	7.26457	0.00604186
-0.05527	-0.955068	0.395397	48.3971	4.00104	0							0.450639	-0.53469					11.4528	36.2011	0.030023			14.4524	7.26973	0.00604627
-0.054439	-0.954758	0.39706	48.3971	4.00935	0							0.45147	-0.53469					11.4536	36.3503	0.0301814			14.4532	7.27395	0.0060429
-0.053607	-0.954446	0.398722	48.3972	4.01767	0							0.452302	-0.53469					11.4545	36.4996	0.0303055			14.4541	7.27781	0.00605353
-0.052776	-0.954318	0.400385	48.3974	4.02599	0							0.453133	-0.53469					11.4553	36.6488	0.0303931			14.4549	7.28167	0.00604946
-0.051944	-0.954871	0.402048	48.3974	4.0343	0							0.453965	-0.53469					11.4561	36.7984	0.030554			14.4557	7.28553	0.00605995
-0.051113	-0.955585	0.403711	48.3973	4.04261	0							0.454796	-0.53469					11.4569	36.9334	0.0306356			14.4566	7.28938	0.00606316
-0.050281	-0.956494	0.405374	48.3972	4.05093	0							0.455627	-0.53469					11.4578	37.0427	0.0307741			14.4574	7.2926	0.00605881
-0.04945	-0.958048	0.407037	48.3972	4.05925	0							0.456459	-0.53469					11.4586	37.1407	0.0308603			14.4582	7.29329	0.00606773
-0.048619	-0.959601	0.4087	48.3971	4.06756	0							0.45729	-0.53469					11.4594	37.2501	0.0309094			14.4591	7.29209	0.00606022
-0.047787	-0.961142	0.410363	48.3973	4.07588	0							0.458122	-0.53469					11.4603	37.3857	0.0310485			14.4599	7.29099	0.00606656
-0.046956	-0.962695	0.412026	48.3973	4.08419	0							0.458953	-0.53469					11.4611	37.5348	0.0311295			14.4607	7.29106	0.00606613
-0.046124	-0.964251	0.413689	48.3975	4.09251	0							0.459785	-0.53469					11.4619	37.6844	0.0312912			14.4616	7.29365	0.00605995
-0.045293	-0.96615	0.415352	48.3976	4.10082	0							0.460616	-0.53469					11.4628	37.8341	0.0314157			14.4624	7.29625	0.0060694
-0.044461	-0.969289	0.417015	48.3974	4.10914	0							0.461447	-0.53469					11.4636	37.9836	0.0315023			14.4632	7.29886	0.00606427
-0.04363	-0.973107	0.418678	48.3973	4.11745	0							0.462279	-0.53469					11.4644	38.1274	0.0316622			14.4641	7.30146	0.00608103
-0.042799	-0.976986	0.420341	48.3974	4.12577	0							0.46311	-0.53469					11.4653	38.2442	0.0317324			14.4649	7.30403	0.00607588
-0.041967	-0.980929	0.422003	48.3976	4.13408	0							0.463942	-0.53469					11.4661	38.3442	0.0318608			14.4657	7.30648	0.00607067
-0.041136	-0.984927	0.423666	48.3977	4.1424	0							0.464773	-0.53469					11.4669	38.4502	0.0319465			14.4666	7.3087	0.00607991
-0.040304	-0.988909	0.425329	48.3978	4.15072	0							0.465605	-0.53469					11.4678	38.5846	0.0320079			14.4674	7.31091	0.00607445
-0.039473	-0.992875	0.426992	48.3978	4.15903	0							0.466436	-0.53469					11.4686	38.7364	0.0321655			14.4682	7.31301	0.00608355
-0.038641	-0.996858	0.428655	48.3975	4.16735	0							0.467268	-0.53469					11.4694	38.8879	0.0322529			14.469	7.3148	0.00608517
-0.03781	-1.00059	0.430318	48.3972	4.17566	0							0.468099	-0.53469					11.4703	39.0392	0.0324177			14.4699	7.31654	0.00607932
-0.036978	-1.00313	0.431981	48.397	4.18398	0							0.46893	-0.53469					11.4711	39.191	0.0325438			14.4707	7.31827	0.00608808
-0.036147	-1.00412	0.433644	48.3966	4.19229	0							0.469762	-0.53469					11.4719	39.3429	0.0326308			14.4715	7.32002	0.00608221
-0.035316	-1.00476	0.435307	48.3962	4.20061	0							0.470593	-0.53469					11.4727	39.4717	0.0327869			14.4724	7.32175	0.00609098
-0.034484	-1.00418	0.43697	48.3957	4.20892	0							0.471425	-0.53469					11.4736	39.5784	0.0328453			14.4732	7.32378	0.00609254
-0.033653	-1.00272	0.438633	48.3952	4.21724	0							0.472256	-0.53469					11.4744	39.6811	0.0329719			14.474	7.32673	0.00608728
-0.032821	-1.00125	0.440296	48.3947	4.22555	0							0.473088	-0.53469					11.4752	39.7967	0.0330627			14.4749	7.33004	0.00609722
-0.03199	-0.99977	0.441959	48.394	4.23387	0							0.473919	-0.53469					11.4761	39.94	0.0331306			14.4757	7.33349	0.0060927
-0.031158	-0.998302	0.443621	48.3936	4.24219	0							0.474751	-0.53469					11.4769	40.0958	0.0332949			14.4765	7.3378	0.00610326
-0.030327	-0.996834	0.445284	48.393	4.2505	0							0.475582	-0.53469					11.4777	40.2513	0.0334244			14.4774	7.34356	0.00610745
-0.029496	-0.995119	0.446947	48.3924	4.25882	0							0.476413	-0.53469					11.4786	40.4059	0.0335131			14.4782	7.34934	0.0061049
-0.028664	-0.992804	0.44861	48.3918	4.26713	0							0.477245	-0.53469					11.4794	40.5609	0.0336822			14.479	7.35511	0.00611705
-0.027833	-0.990492	0.450273	48.3913	4.27545	0							0.478076	-0.53469					11.4802	40.703	0.0337651			14.4799	7.36084	0.00611448
-0.027001	-0.988466	0.451936	48.3907	4.28376	0							0.478908	-0.53469					11.4811	40.8197	0.0339134			14.4807	7.3665	0.00612658
-0.02617	-0.987131	0.453599	48.3903	4.29208	0							0.479739	-0.53469					11.4819	40.9232	0.034005			14.4815	7.37095	0.00613078
-0.025338	-0.985785	0.455262	48.3898	4.30039	0							0.480571	-0.53469					11.4827	41.0271	0.0340504			14.4824	7.37292	0.00612608
-0.024507	-0.984449	0.456925	48.3891	4.30871	0							0.481402	-0.53469					11.4836	41.1556	0.034188			14.4832	7.37488	0.00613508
-0.023675	-0.983109	0.458588	48.3885	4.31702	0							0.482233	-0.53469					11.4844	41.3068	0.0342631			14.484	7.37634	0.00612913
-0.022844	-0.981771	0.460251	48.3879	4.32534	0							0.483065	-0.53469					11.4852	41.4626	0.034432			14.4848	7.37648	0.00613717
-0.022013	-0.980401	0.461914	48.3873	4.33365	0							0.483896	-0.53469					11.4861	41.619	0.0345619			14.4857	7.37647	0.00613722
-0.021181	-0.978946	0.463577	48.3868	4.34197	0							0.484728	-0.53469					11.4869	41.7751	0.0346503			14.4865	7.37646	0.00612984
-0.02035	-0.977463	0.46524	48.3862	4.35029	0							0.485559	-0.53469					11.4877	41.9253	0.0348194			14.4873	7.37645	0.00613721
-0.019518	-0.976402	0.466902	48.3855	4.3586	0							0.486391	-0.53469					11.4885	42.0467	0.0348904			14.4882	7.37645	0.00612983
-0.018687	-0.976468	0.468565	48.3851	4.36692	0							0.487222	-0.53469					11.4894	42.1512	0.0350263			14.489	7.37657	0.00613725
-0.017855	-0.97694	0.470228	48.3847	4.37523	0							0.488054	-0.53469					11.4902	42.2558	0.0351133			14.4898	7.37699	0.00613748
-0.017024	-0.97741	0.471891	48.3842	4.38355	0							0.488885	-0.53469					11.491	42.3769	0.0351649			14.4907	7.37746	0.00613047
-0.016193	-0.977879	0.473554	48.3837	4.39186	0							0.489716	-0.53469					11.4919	42.526	0.0353196			14.4915	7.3782	0.00613835
-0.015361	-0.97835	0.475217	48.3832	4.40018	0							0.490548	-0.53469					11.4927	42.6865	0.0354058			14.4923	7.37969	0.00613928
-0.01453	-0.979214	0.47688	48.3828	4.40849	0							0.491379	-0.53469					11.4935	42.8465	0.0355817			14.4932	7.38134	0.00613321
-0.013698	-0.981291	0.478543	48.3823	4.41681	0							0.492211	-0.53469					11.4944	43.0062	0.0357147			14.494	7.38292	0.00614193
-0.012867	-0.984219	0.480206	48.382	4.42512	0							0.493042	-0.53469					11.4952	43.1667	0.0358049			14.4948	7.3846	0.00613591
-0.012035	-0.986724	0.481869	48.3818	4.43344	0							0.493874	-0.53469					11.496	43.314	0.035976			14.4957	7.3864	0.00614474
-0.011204	-0.987421	0.483532	48.3814	4.44175	0							0.494705	-0.53469					11.4969	43.433	0.0360434			14.4965	7.38818	0.00614622
-0.010372	-0.986182	0.485195	48.3811	4.45007	0							0.495536	-0.53469					11.4977	43.54	0.0362243			14.4973	7.3894	0.00614008
-0.009541	-0.985	0.486858	48.3811	4.45838	0							0.496368	-0.53469					11.4985	43.6566	0.0362738			14.4982	7.38877	0.00614772
-0.00871	-0.983734	0.48852	48.381	4.4667	0							0.497199	-0.53469					11.4994	43.8011	0.0363387			14.499	7.38821	0.00613983
-0.007878	-0.982396	0.490183	48.3811	4.47502	0							0.498031	-0.53469					11.5002	43.9589	0.0365082			14.4998	7.38943	0.0061475
-0.007047	-0.981055	0.491846	48.3812	4.48333	0							0.498862	-0.53469					11.501	44.1094	0.0365924			14.5006	7.39311	0.00614954
-0.006215	-0.979652	0.493509	48.3813	4.49165	0							0.499694	-0.53469					11.5019	44.2514	0.0367581			14.5015	7.3968	0.00614521
-0.005384	-0.977333	0.495172	48.3813	4.49996	0							0.500525	-0.53469					11.5027	44.3945	0.0368767			14.5023	7.4005	0.00615568
-0.004552	-0.97502	0.496835	48.3813	4.50828	0							0.501356	-0.53469					11.5035	44.5472	0.0369553			14.5031	7.40418	0.00615134
-0.003721	-0.972966	0.498498	48.3815	4.51659	0							0.502188	-0.53469					11.5043	44.6906	0.0371229			14.504	7.40789	0.00616182
-0.00289	-0.90266	0.500161	48.3815	4.52491	0							0.503019	-0.53469					11.5052	44.8037	0.0371849			14.5048	7.41169	0.00616494
-0.002058	-0.001398	0.501824	48.3814	4.53322	0							0.503851	-0.53469					11.506	44.9101	0.0373209			14.5056	7.41713	0.00616138
-0.001227	-0.002699	0.503487	48.3814	4.54154	0							0.504682	-0.53469					11.5068	45.0316	0.0374157			14.5065	7.42281	0.00617342
-0.000395	-0.003867	0.50515	48.3813	4.54985	0							0.505514	-0.53469					11.5077	45.1837	0.0374845			14.5073	7.42825	0.00617062
0.000436	0.012114	0.506813	48.3811	4.55817	0							0.506345	-0.53469					11.5085	45.3429	0.0376591			14.5081	7.43075	0.00618134
0.001268	0.009453	0.508476	48.3812	4.56649	0							0.507177	-0.53469					11.5093	45.5019	0.037746			14.509	7.43326	0.00618343
0.002099	0.009636	0.510138	48.3814	4.5748	0							0.508008	-0.53469					11.5102	45.6609	0.0379238			14.5098	7.43576	0.00617808
0.002931	0.010352	0.511801	48.3812	4.58312	0							0.508839	-0.53469					11.511	45.8198	0.038056			14.5106	7.43825	0.00618759
0.003762	0.010978	0.513464	48.3813	4.59143	0							0.509671	-0.53469					11.5118	45.9685	0.038138			14.5115	7.44076	0.00618223
0.004593	0.011539	0.515127	48.3815	4.59975	0							0.510502	-0.53469					11.5127	46.0896	0.0382961			14.5123	7.44318	0.00619172
0.005425	0.012056	0.51679	48.3816	4.60806	0							0.511334	-0.53469					11.5135	46.1933	0.0383435			14.5131	7.44471	0.00619336
0.006256	0.015413	0.518453	48.3818	4.61638	0							0.512165	-0.53469					11.5143	46.3089	0.0384809			14.514	7.44588	0.00618704
0.007088	0.019544	0.520116	48.3823	4.62469	0							0.512997	-0.53469					11.5152	46.4532	0.038589			14.5148	7.44721	0.00619552
0.007919	0.023572	0.521779	48.3824	4.63301	0							0.513828	-0.53469					11.516	46.6107	0.038668			14.5156	7.45056	0.00619002
0.008751	0.027231	0.523442	48.3826	4.64133	0							0.514659	-0.53469					11.5168	46.7687	0.0388458			14.5164	7.4558	0.00620105
0.009582	0.0308	0.525105	48.3827	4.64964	0							0.515491	-0.53469					11.5177	46.926	0.0389302			14.5173	7.46097	0.00620538
0.010413	0.034351	0.526768	48.3828	4.65796	0							0.516322	-0.53469					11.5185	47.0827	0.0391077			14.5181	7.46615	0.00620222
0.011245	0.037926	0.528431	48.3828	4.66627	0							0.517154	-0.53469					11.5193	47.2347	0.039236			14.5189	7.47137	0.00621401
0.012076	0.041479	0.530094	48.3827	4.67459	0							0.517985	-0.53469					11.5201	47.363	0.0393053			14.5198	7.47636	0.00621078
0.012908	0.04504	0.531756	48.3828	4.6829	0							0.518817	-0.53469					11.521	47.4691	0.0394502			14.5206	7.47957	0.00622167
0.013739	0.047395	0.533419	48.383	4.69122	0							0.519648	-0.53469					11.5218	47.5803	0.039493			14.5214	7.48044	0.00622336
0.014571	0.048933	0.535082	48.3829	4.69953	0							0.52048	-0.534691					11.5226	47.7164	0.0396435			14.5223	7.48132	0.00621661
0.015402	0.050122	0.536745	48.3828	4.70785	0							0.521311	-0.534691					11.5235	47.8796	0.039768			14.5231	7.48238	0.0062249
0.016234	0.049218	0.538408	48.3827	4.71616	0							0.522142	-0.534691					11.5243	48.0429	0.0398558			14.5239	7.4842	0.00621861
0.017065	0.047832	0.540071	48.3824	4.72448	0							0.522974	-0.534691					11.5251	48.2061	0.0400396			14.5248	7.48603	0.00622761
0.017896	0.046439	0.541734	48.3822	4.73279	0							0.523805	-0.534691					11.526	48.369	0.0401752			14.5256	7.48787	0.00622914
0.018728	0.045057	0.543397	48.3819	4.74111	0							0.524637	-0.534691					11.5268	48.5329	0.0402628			14.5264	7.4897	0.00622318
0.019559	0.043669	0.54506	48.3817	4.74942	0							0.525468	-0.534691					11.5276	48.6788	0.0404401			14.5273	7.49152	0.00623219
0.020391	0.042305	0.546723	48.3813	4.75774	0							0.5263	-0.534691					11.5285	48.7952	0.0405004			14.5281	7.49376	0.00622638
0.021222	0.040125	0.548386	48.381	4.76606	0							0.527131	-0.534691					11.5293	48.9055	0.0406435			14.5289	7.49874	0.00623688
0.022054	0.037	0.550049	48.3806	4.77437	0							0.527963	-0.534691					11.5301	49.0365	0.0407439			14.5298	7.50372	0.00624102
0.022885	0.033652	0.551712	48.3802	4.78269	0							0.528794	-0.534691					11.531	49.1963	0.0408157			14.5306	7.50879	0.0062377
0.023716	0.030877	0.553375	48.3799	4.791	0							0.529625	-0.534691					11.5318	49.356	0.0409977			14.5314	7.51441	0.00624965
0.024548	0.028477	0.555037	48.3798	4.79932	0							0.530457	-0.534691					11.5326	49.5156	0.0410811			14.5322	7.52032	0.00624693
0.025379	0.026126	0.5567	48.3797	4.80763	0							0.531288	-0.534691					11.5335	49.6756	0.0412635			14.5331	7.52621	0.00625936
0.026211	0.023774	0.558363	48.3794	4.81595	0							0.53212	-0.534691					11.5343	49.8351	0.0413964			14.5339	7.5321	0.00626426
0.027042	0.021421	0.560026	48.3793	4.82426	0							0.532951	-0.534691					11.5351	49.98	0.0414731			14.5347	7.53803	0.00626164
0.027874	0.019064	0.561689	48.3792	4.83258	0							0.533783	-0.534691					11.5359	50.0973	0.0416321			14.5356	7.54362	0.00627396
0.028705	0.016803	0.563352	48.379	4.84089	0							0.534614	-0.534691					11.5368	50.2031	0.0416748			14.5364	7.54719	0.00627778
0.029536	0.014916	0.565015	48.3788	4.84921	0							0.535445	-0.534691					11.5376	50.3236	0.0418191			14.5372	7.54905	0.00627249
0.030368	0.013121	0.566678	48.3788	4.85752	0							0.536277	-0.534691					11.5384	50.4726	0.0419312			14.5381	7.55084	0.00628156
0.031199	0.011326	0.568341	48.3789	4.86584	0							0.537108	-0.534691					11.5393	50.6337	0.0420097			14.5389	7.55207	0.00627526
0.032031	0.012476	0.570004	48.3789	4.87416	0							0.53794	-0.534691					11.5401	50.7952	0.0421944			14.5397	7.55236	0.00628344
0.032862	0.014348	0.571667	48.3787	4.88247	0							0.538771	-0.534691					11.5409	50.9574	0.0422782			14.5406	7.55265	0.00628368
0.033694	0.016222	0.57333	48.3786	4.89079	0							0.539603	-0.534691					11.5418	51.1195	0.042464			14.5414	7.55294	0.00627637
0.034525	0.018099	0.574993	48.3785	4.8991	0							0.540434	-0.534691					11.5426	51.2759	0.0425965			14.5422	7.55323	0.00628417
0.035357	0.019975	0.576655	48.3784	4.90742	0							0.541265	-0.534691					11.5434	51.4049	0.0426639			14.5431	7.55351	0.00627685
0.036188	0.022073	0.578318	48.3785	4.91573	0							0.542097	-0.534691					11.5443	51.5099	0.0428126			14.5439	7.55356	0.00628454
0.037019	0.026279	0.579981	48.3787	4.92405	0							0.542928	-0.534691					11.5451	51.6241	0.0428522			14.5447	7.55289	0.00628428
0.037851	0.030961	0.581644	48.3785	4.93236	0							0.54376	-0.534691					11.5459	51.7634	0.0430092			14.5456	7.55222	0.00627617
0.038682	0.035622	0.583307	48.3782	4.94068	0							0.544591	-0.534691					11.5468	51.9189	0.0431319			14.5464	7.55183	0.00628329
0.039514	0.036993	0.58497	48.3782	4.94899	0							0.545423	-0.534691					11.5476	52.0741	0.0432091			14.5472	7.55329	0.00627618
0.040345	0.036831	0.586633	48.3779	4.95731	0							0.546254	-0.534691					11.5484	52.2292	0.0433902			14.548	7.55482	0.00628497
0.041177	0.036496	0.588296	48.3775	4.96563	0							0.547085	-0.534691					11.5493	52.3847	0.0434671			14.5489	7.55647	0.0062863
0.042008	0.036162	0.589959	48.3771	4.97394	0							0.547917	-0.534691					11.5501	52.5405	0.0436489			14.5497	7.55812	0.00628011
0.042839	0.035849	0.591622	48.3767	4.98226	0							0.548748	-0.534691					11.5509	52.6723	0.0437685			14.5505	7.55978	0.00628905
0.043671	0.035552	0.593285	48.3763	4.99057	0							0.54958	-0.534691					11.5517	52.7786	0.0438148			14.5514	7.56144	0.00628287
0.044502	0.034833	0.594948	48.376	4.99889	0							0.550411	-0.534691					11.5526	52.8881	0.0439573			14.5522	7.56252	0.00629157
0.045334	0.033647	0.596611	48.3756	5.0072	0							0.551243	-0.534691					11.5534	53.022	0.0440056			14.553	7.5633	0.00629234
0.046165	0.03231	0.598274	48.3753	5.01552	0							0.552074	-0.534691					11.5542	53.1735	0.0441773			14.5539	7.56406	0.00628542
0.046997	0.031009	0.599936	48.3751	5.02383	0							0.552906	-0.534691					11.5551	53.3166	0.0442999			14.5547	7.56615	0.00629417
0.047828	0.029773	0.601599	48.3747	5.03215	0							0.553737	-0.534691					11.5559	53.4574	0.0443646			14.5555	7.56968	0.00628894
0.04866	0.028561	0.603262	48.3745	5.04046	0							0.554568	-0.534691					11.5567	53.6073	0.0445389			14.5564	7.57332	0.00630706
0.049491	0.027351	0.604925	48.3743	5.04878	0							0.5554	-0.534691					11.5576	53.7646	0.044613			14.5572	7.57697	0.00630252
0.050322	0.026144	0.606588	48.3741	5.0571	0							0.556231	-0.534691					11.5584	53.9142	0.0447944			14.558	7.58061	0.00629797
0.051154	0.024929	0.608251	48.3737	5.06541	0							0.557063	-0.534691					11.5592	54.0328	0.044906			14.5589	7.58428	0.00630859
0.051985	0.023718	0.609914	48.3734	5.07372	0							0.557894	-0.534691					11.5601	54.1342	0.0449434			14.5597	7.58835	0.00630423
0.052817	0.020388	0.611577	48.3732	5.08204	0							0.558726	-0.534691					11.5609	54.2452	0.0450858			14.5605	7.59349	0.00631565
0.053648	0.015519	0.61324	48.3729	5.09036	0							0.559557	-0.534691					11.5617	54.3904	0.0451381			14.5614	7.59873	0.00631996
0.05448	0.010738	0.614903	48.3723	5.09867	0							0.560389	-0.534691					11.5626	54.5438	0.0453166			14.5622	7.60405	0.00631675
0.055311	0.006238	0.616566	48.3718	5.10699	0							0.56122	-0.534691					11.5634	54.6964	0.0454439			14.563	7.60992	0.00632901
0.056142	0.001895	0.618229	48.3713	5.1153	0							0.562051	-0.534691					11.5642	54.8497	0.0455164			14.5639	7.61579	0.00632629
0.056974	-0.002445	0.619892	48.371	5.12362	0							0.562883	-0.534691					11.5651	55.0029	0.0456987			14.5647	7.62167	0.00633878
0.057805	-0.00679	0.621554	48.3705	5.13193	0							0.563714	-0.534691					11.5659	55.1508	0.0457689			14.5655	7.62757	0.00634368
0.058637	-0.011124	0.623217	48.3701	5.14025	0							0.564546	-0.534691					11.5667	55.2759	0.0459375			14.5663	7.63346	0.00634096
0.059468	-0.015456	0.62488	48.3699	5.14856	0							0.565377	-0.534691					11.5676	55.3783	0.0460321			14.5672	7.63936	0.00635349
0.0603	-0.017424	0.626543	48.3696	5.15688	0							0.566209	-0.534691					11.5684	55.4858	0.046064			14.568	7.64301	0.00634982
0.061131	-0.017163	0.628206	48.3694	5.16519	0							0.56704	-0.534691					11.5692	55.618	0.0462192			14.5688	7.64657	0.00636046
0.061963	-0.016501	0.629869	48.3692	5.17351	0							0.567871	-0.534691					11.57	55.775	0.0463395			14.5697	7.65014	0.00636343
0.062794	-0.015597	0.631532	48.369	5.18183	0							0.568703	-0.534691					11.5709	55.9313	0.046414			14.5705	7.65133	0.00635776
0.063625	-0.014504	0.633195	48.3688	5.19014	0							0.569534	-0.534691					11.5717	56.0878	0.0465999			14.5713	7.65184	0.00636612
0.064457	-0.013391	0.634858	48.3687	5.19846	0							0.570366	-0.534691					11.5725	56.2438	0.0466738			14.5722	7.65233	0.00635889
0.065288	-0.012279	0.636521	48.3685	5.20677	0							0.571197	-0.534691					11.5734	56.3993	0.0468595			14.573	7.65282	0.00636694
0.06612	-0.01116	0.638184	48.3684	5.21509	0							0.572029	-0.534691					11.5742	56.5384	0.0469821			14.5738	7.65331	0.00636735
0.066951	-0.010046	0.639847	48.3683	5.2234	0							0.57286	-0.534691					11.575	56.6439	0.0470273			14.5747	7.6538	0.0063601
0.067783	-0.008973	0.64151	48.3684	5.23172	0							0.573692	-0.534691					11.5759	56.7497	0.0471718			14.5755	7.65288	0.00636758
0.068614	-0.007966	0.643173	48.3683	5.24003	0							0.574523	-0.534691					11.5767	56.8695	0.0472088			14.5763	7.65051	0.00635856
0.069445	-0.006978	0.644835	48.3682	5.24835	0							0.575354	-0.534691					11.5775	57.025	0.0473801			14.5772	7.64808	0.00636421
0.070277	-0.005707	0.646498	48.368	5.25666	0							0.576186	-0.534691					11.5784	57.1805	0.0475095			14.578	7.64654	0.00636256
0.071108	-0.003955	0.648161	48.3679	5.26498	0							0.577017	-0.534691					11.5792	57.3365	0.0475818			14.5788	7.65288	0.00635691
0.07194	-0.00202	0.649824	48.3679	5.2733	0							0.577849	-0.534691					11.58	57.492	0.0477686			14.5797	7.65912	0.00636979
0.072771	-8.4e-05	0.651487	48.3678	5.28161	0							0.57868	-0.534691					11.5809	57.6484	0.0478408			14.5805	7.66544	0.00636735
0.073603	0.001847	0.65315	48.3678	5.28993	0							0.579512	-0.534691					11.5817	57.792	0.0480232			14.5813	7.67169	0.00638025
0.074434	0.003784	0.654813	48.368	5.29824	0							0.580343	-0.534691					11.5825	57.903	0.0481291			14.5821	7.67792	0.00638544
0.075266	0.005617	0.656476	48.3682	5.30656	0							0.581174	-0.534691					11.5833	58.007	0.0481606			14.583	7.68399	0.00638287
0.076097	0.007153	0.658139	48.3685	5.31487	0							0.582006	-0.534691					11.5842	58.1187	0.0483083			14.5838	7.68959	0.00639541
0.076928	0.008552	0.659802	48.3687	5.32319	0							0.582837	-0.534691					11.585	58.2573	0.0483542			14.5846	7.69516	0.00640006
0.07776	0.010073	0.661465	48.369	5.3315	0							0.583669	-0.534691					11.5858	58.4144	0.0485354			14.5855	7.70064	0.00639695
0.078591	0.011938	0.663128	48.3693	5.33982	0							0.5845	-0.534691					11.5867	58.5712	0.048666			14.5863	7.7048	0.00640866
0.079423	0.013962	0.664791	48.3695	5.34813	0							0.585332	-0.534691					11.5875	58.728	0.0487378			14.5871	7.70806	0.00640404
0.080254	0.016002	0.666453	48.3699	5.35645	0							0.586163	-0.534691					11.5883	58.884	0.0489266			14.588	7.71135	0.00641448
0.081086	0.01804	0.668116	48.3703	5.36476	0							0.586994	-0.534691					11.5892	59.034	0.0489949			14.5888	7.71461	0.0064172
0.081917	0.020067	0.669779	48.3705	5.37308	0							0.587826	-0.534691					11.59	59.1566	0.0492264			14.5896	7.71789	0.0064122
0.082748	0.022097	0.671442	48.3707	5.3814	0							0.588657	-0.534691					11.5908	59.2581	0.0492605			14.5905	7.72133	0.00642271
0.08358	0.023863	0.673105	48.3711	5.38971	0							0.589489	-0.534691					11.5917	59.3613	0.0492864			14.5913	7.72711	0.00641882
0.084411	0.025457	0.674768	48.3713	5.39803	0							0.59032	-0.534691					11.5925	59.4846	0.0494399			14.5921	7.73344	0.00643159
0.085243	0.027038	0.676431	48.3715	5.40634	0							0.591152	-0.534691					11.5933	59.6367	0.0494949			14.593	7.73986	0.0064369
0.086074	0.027508	0.678094	48.3717	5.41466	0							0.591983	-0.534691					11.5942	59.7891	0.0496811			14.5938	7.74724	0.00643489
0.086906	0.027407	0.679757	48.3717	5.42297	0							0.592815	-0.534691					11.595	59.942	0.0498081			14.5946	7.75589	0.0064493
0.087737	0.027307	0.68142	48.3719	5.43129	0							0.593646	-0.534691					11.5958	60.094	0.049875			14.5955	7.76461	0.00644877
0.088569	0.027207	0.683083	48.3722	5.4396	0							0.594477	-0.534691					11.5967	60.246	0.0500615			14.5963	7.77326	0.00646375
0.0894	0.027106	0.684746	48.3726	5.44792	0							0.595309	-0.534691					11.5975	60.3796	0.0501199			14.5971	7.78196	0.00647097
0.090231	0.027006	0.686409	48.3729	5.45623	0							0.59614	-0.534691					11.5983	60.4819	0.0502784			14.5979	7.79055	0.00647038
0.091063	0.026587	0.688072	48.3731	5.46455	0							0.596972	-0.534691					11.5992	60.5841	0.0503635			14.5988	7.79765	0.00648469
0.091894	0.025687	0.689734	48.3734	5.47286	0							0.597803	-0.534691					11.6	60.7025	0.0503946			14.5996	7.79769	0.00647986
0.092726	0.024642	0.691397	48.3738	5.48118	0							0.598635	-0.534691					11.6008	60.8499	0.0505658			14.6004	7.79772	0.00648769
0.093557	0.023753	0.69306	48.3741	5.48949	0							0.599466	-0.534691					11.6016	61.0038	0.0506302			14.6013	7.79843	0.006488
0.094389	0.023009	0.694723	48.3742	5.49781	0							0.600298	-0.534691					11.6025	61.1572	0.050819			14.6021	7.80192	0.00648195
0.09522	0.022303	0.696386	48.3744	5.50613	0							0.601129	-0.534692					11.6033	61.3111	0.0509468			14.6029	7.80598	0.00649289
0.096051	0.021624	0.698049	48.3745	5.51444	0							0.60196	-0.534692					11.6041	61.465	0.0510134			14.6038	7.81005	0.00648846
0.096883	0.020986	0.699712	48.3745	5.52276	0							0.602792	-0.534692					11.605	61.608	0.0511984			14.6046	7.81412	0.00649966
0.097714	0.020343	0.701375	48.3745	5.53107	0							0.603623	-0.534692					11.6058	61.7256	0.0512451			14.6054	7.8182	0.00650305
0.098546	0.01958	0.703038	48.3747	5.53939	0							0.604455	-0.534692					11.6066	61.8281	0.0513983			14.6063	7.82229	0.00649862
0.099377	0.018497	0.704701	48.3751	5.5477	0							0.605286	-0.534692					11.6075	61.9359	0.0514858			14.6071	7.82753	0.00651032
0.100209	0.017157	0.706364	48.3754	5.55602	0							0.606118	-0.534692					11.6083	62.057	0.0515191			14.6079	7.83373	0.00650725
0.10104	0.015599	0.708027	48.3755	5.56433	0							0.606949	-0.534692					11.6091	62.1905	0.051687			14.6088	7.84011	0.00652032
0.101871	0.012864	0.70969	48.3757	5.57265	0							0.60778	-0.534692					11.61	62.3313	0.0517388			14.6096	7.846	0.00652542
0.102703	0.008955	0.711352	48.3761	5.58096	0							0.608612	-0.534692					11.6108	62.4814	0.0519221			14.6104	7.85172	0.0065224
0.103534	0.005035	0.713015	48.3762	5.58928	0							0.609443	-0.534692					11.6116	62.632	0.0520472			14.6113	7.85743	0.00653501
0.104366	0.001122	0.714678	48.3763	5.5976	0							0.610275	-0.534692					11.6125	62.7819	0.0521095			14.6121	7.86312	0.00653189
0.105197	-0.002782	0.716341	48.3763	5.60591	0							0.611106	-0.534692					11.6133	62.9204	0.0522922			14.6129	7.86886	0.0065445
0.106029	-0.006697	0.718004	48.3762	5.61423	0							0.611938	-0.534692					11.6141	63.0201	0.0523283			14.6137	7.87458	0.00654927
0.10686	-0.009871	0.719667	48.3761	5.62254	0							0.612769	-0.534692					11.615	63.1216	0.0524749			14.6146	7.8795	0.00654582
0.107692	-0.012099	0.72133	48.3762	5.63086	0							0.6136	-0.534692					11.6158	63.2367	0.0525651			14.6154	7.88309	0.00655724
0.108523	-0.014334	0.722993	48.3763	5.63917	0							0.614432	-0.534692					11.6166	63.3849	0.0526113			14.6162	7.88647	0.00655225
0.109354	-0.015851	0.724656	48.3763	5.64749	0							0.615263	-0.534692					11.6174	63.5329	0.0527978			14.6171	7.89121	0.00656352
0.110186	-0.015394	0.726319	48.3764	5.6558	0							0.616095	-0.534692					11.6183	63.6811	0.052921			14.6179	7.89755	0.00656813
0.111017	-0.013597	0.727982	48.3764	5.66412	0							0.616926	-0.534692					11.6191	63.8295	0.0529806			14.6187	7.90409	0.00656558
0.111849	-0.011804	0.729645	48.3763	5.67243	0							0.617758	-0.534692					11.6199	63.9778	0.0531678			14.6196	7.91061	0.00657892
0.11268	-0.010013	0.731308	48.376	5.68075	0							0.618589	-0.534692					11.6208	64.1184	0.053224			14.6204	7.91718	0.00657645
0.113512	-0.008222	0.732971	48.3757	5.68907	0							0.61942	-0.534692					11.6216	64.224	0.0533905			14.6212	7.92376	0.00658983
0.114343	-0.006537	0.734633	48.3757	5.69738	0							0.620252	-0.534692					11.6224	64.3209	0.0534747			14.6221	7.92958	0.00659499
0.115174	-0.005029	0.736296	48.3757	5.7057	0							0.621083	-0.534692					11.6233	64.4246	0.0534937			14.6229	7.9325	0.00659069
0.116006	-0.003574	0.737959	48.3757	5.71401	0							0.621915	-0.534692					11.6241	64.5619	0.0536584			14.6237	7.93501	0.00660088
0.116837	-0.002218	0.739622	48.3759	5.72233	0							0.622746	-0.534692					11.6249	64.7084	0.0537118			14.6246	7.93758	0.00659506
0.117669	-0.001868	0.741285	48.3761	5.73064	0							0.623578	-0.534692					11.6258	64.8539	0.0538979			14.6254	7.94087	0.00660543
0.1185	-0.002561	0.742948	48.3763	5.73896	0							0.624409	-0.534692					11.6266	64.9995	0.054019			14.6262	7.94425	0.00660821
0.119332	-0.003255	0.744611	48.3766	5.74727	0							0.625241	-0.534692					11.6274	65.1449	0.054075			14.6271	7.94761	0.00660307
0.120163	-0.003948	0.746274	48.3767	5.75559	0							0.626072	-0.534692					11.6283	65.2874	0.0542598			14.6279	7.95099	0.00661382
0.120995	-0.00464	0.747937	48.3769	5.7639	0							0.626903	-0.534692					11.6291	65.4085	0.0543041			14.6287	7.95436	0.00661662
0.121826	-0.00509	0.7496	48.3769	5.77222	0							0.627735	-0.534692					11.6299	65.5057	0.0544603			14.6295	7.95772	0.00661147
0.122657	-0.004292	0.751263	48.3769	5.78053	0							0.628566	-0.534692					11.6308	65.6049	0.054542			14.6304	7.96163	0.00662245
0.123489	-0.00241	0.752926	48.3768	5.78885	0							0.629398	-0.534692					11.6316	65.7191	0.0545651			14.6312	7.96565	0.00661779
0.12432	-0.000527	0.754589	48.3768	5.79716	0							0.630229	-0.534692					11.6324	65.864	0.0547386			14.632	7.96967	0.0066291
0.125152	0.002048	0.756251	48.3768	5.80548	0							0.631061	-0.534692					11.6332	66.0081	0.0547929			14.6329	7.97345	0.00663234
0.125983	0.005441	0.757914	48.3768	5.8138	0							0.631892	-0.534692					11.6341	66.1524	0.0549788			14.6337	7.97703	0.00662742
0.126815	0.008954	0.759577	48.3767	5.82211	0							0.632724	-0.534692					11.6349	66.2972	0.055099			14.6345	7.98058	0.00663836
0.127646	0.012468	0.76124	48.3768	5.83043	0							0.633555	-0.534692					11.6357	66.4402	0.0551524			14.6354	7.98412	0.00663333
0.128478	0.015973	0.762903	48.377	5.83874	0							0.634386	-0.534692					11.6366	66.5668	0.0553309			14.6362	7.98766	0.00664426
0.129309	0.019484	0.764566	48.3772	5.84706	0							0.635218	-0.534692					11.6374	66.6628	0.0553569			14.637	7.99122	0.00664721
0.13014	0.022148	0.766229	48.3774	5.85537	0							0.636049	-0.534693					11.6382	66.7587	0.0555033			14.6379	7.99331	0.00664157
0.130972	0.022722	0.767892	48.3776	5.86369	0							0.636881	-0.534693					11.6391	66.8615	0.055586			14.6387	7.99382	0.00665065
0.131803	0.022176	0.769555	48.3776	5.872	0							0.637712	-0.534693					11.6399	66.9912	0.0556158			14.6395	7.9942	0.00664303
0.132635	0.02152	0.771218	48.3776	5.88032	0							0.638544	-0.534693					11.6407	67.1369	0.0557973			14.6404	7.99532	0.00665164
0.133466	0.020675	0.772881	48.3775	5.88863	0							0.639375	-0.534693					11.6416	67.2815	0.0558509			14.6412	7.99822	0.00665331
0.134298	0.019748	0.774544	48.3775	5.89695	0							0.640206	-0.534693					11.6424	67.4272	0.0560388			14.642	8.00125	0.00664778
0.135129	0.018818	0.776207	48.3774	5.90526	0							0.641038	-0.534693					11.6432	67.5725	0.0561599			14.6429	8.00429	0.00665831
0.13596	0.01789	0.77787	48.3771	5.91358	0							0.641869	-0.534693					11.6441	67.7082	0.0562091			14.6437	8.00735	0.00665284
0.136792	0.016964	0.779532	48.3768	5.9219	0							0.642701	-0.534693					11.6449	67.8112	0.056376			14.6445	8.01039	0.00666338
0.137623	0.016158	0.781195	48.3764	5.93021	0							0.643532	-0.534693					11.6457	67.9079	0.0563913			14.6453	8.01336	0.00666588
0.138455	0.016562	0.782858	48.3759	5.93853	0							0.644364	-0.534693					11.6466	68.0053	0.0565399			14.6462	8.01557	0.00666002
0.139286	0.017782	0.784521	48.3755	5.94684	0							0.645195	-0.534693					11.6474	68.1151	0.0566261			14.647	8.01774	0.00666986
0.140118	0.019201	0.786184	48.3753	5.95516	0							0.646027	-0.534693					11.6482	68.2587	0.0566633			14.6478	8.01993	0.00666365
0.140949	0.022521	0.787847	48.3749	5.96347	0							0.646858	-0.534693					11.649	68.402	0.0568509			14.6487	8.02328	0.00667397
0.14178	0.027093	0.78951	48.3745	5.97179	0							0.647689	-0.534693					11.6499	68.5445	0.0569013			14.6495	8.02669	0.00668481
0.142612	0.031676	0.791173	48.3743	5.9801	0							0.648521	-0.534693					11.6507	68.6872	0.0570884			14.6503	8.03011	0.0066716
0.143443	0.036257	0.792836	48.3741	5.98842	0							0.649352	-0.534693					11.6515	68.8278	0.0572062			14.6512	8.03351	0.00668247
0.144275	0.04083	0.794499	48.3738	5.99674	0							0.650184	-0.534693					11.6524	68.9518	0.0572474			14.652	8.03694	0.00667727
0.145106	0.045406	0.796162	48.3736	6.00505	0							0.651015	-0.534693					11.6532	69.0476	0.0574078			14.6528	8.04025	0.00668811
0.145938	0.049118	0.797825	48.3736	6.01337	0							0.651847	-0.534693					11.654	69.1439	0.0574186			14.6537	8.04353	0.00669085
0.146769	0.052154	0.799488	48.3735	6.02168	0							0.652678	-0.534693					11.6549	69.2503	0.057572			14.6545	8.04701	0.00668562
0.147601	0.055129	0.80115	48.3734	6.03	0							0.653509	-0.534693					11.6557	69.3871	0.0576732			14.6553	8.05077	0.00669667
0.148432	0.05789	0.802813	48.3732	6.03831	0							0.654341	-0.534693					11.6565	69.527	0.0577188			14.6562	8.05455	0.00669176
0.149263	0.060301	0.804476	48.3732	6.04663	0							0.655172	-0.534693					11.6574	69.6675	0.0579049			14.657	8.05825	0.00670293
0.150095	0.062474	0.806139	48.3734	6.05494	0							0.656004	-0.534693					11.6582	69.8074	0.0579518			14.6578	8.06194	0.006706
0.150926	0.064608	0.807802	48.3733	6.06326	0							0.656835	-0.534693					11.659	69.9475	0.058138			14.6587	8.06563	0.00670101
0.151758	0.066861	0.809465	48.3731	6.07157	0							0.657667	-0.534693					11.6599	70.0798	0.0582514			14.6595	8.06932	0.00671214
0.152589	0.069236	0.811128	48.373	6.07989	0							0.658498	-0.534693					11.6607	70.1838	0.0582795			14.6603	8.07301	0.00670714
0.153421	0.071688	0.812791	48.3729	6.0882	0							0.659329	-0.534693					11.6615	70.2695	0.0584286			14.6611	8.07613	0.00671804
0.154252	0.074326	0.814454	48.3728	6.09652	0							0.660161	-0.534693					11.6624	70.3519	0.0584985			14.662	8.0777	0.00671999
0.155083	0.077094	0.816117	48.3728	6.10483	0							0.660992	-0.534693					11.6632	70.4556	0.0585055			14.6628	8.07872	0.00671299
0.155915	0.079878	0.81778	48.3729	6.11315	0							0.661824	-0.534693					11.664	70.5896	0.0586748			14.6636	8.08019	0.00672211
0.156746	0.082674	0.819443	48.3727	6.12147	0							0.662655	-0.534693					11.6648	70.7244	0.058716			14.6645	8.08213	0.00671544
0.157578	0.085477	0.821106	48.3727	6.12978	0							0.663487	-0.534693					11.6657	70.8595	0.0588989			14.6653	8.08418	0.00672518
0.158409	0.088282	0.822768	48.3727	6.1381	0							0.664318	-0.534694					11.6665	70.9944	0.0590112			14.6661	8.08624	0.00672689
0.159241	0.09109	0.824431	48.3726	6.14641	0							0.66515	-0.534694					11.6673	71.1294	0.0590524			14.667	8.0883	0.00672052
0.160072	0.093899	0.826094	48.3727	6.15473	0							0.665981	-0.534694					11.6682	71.2584	0.0592333			14.6678	8.09035	0.00673032
0.160904	0.096575	0.827757	48.3729	6.16304	0							0.666812	-0.534694					11.669	71.3465	0.0592523			14.6686	8.09241	0.00672394
0.161735	0.097971	0.82942	48.373	6.17136	0							0.667644	-0.534694					11.6698	71.4351	0.0593971			14.6695	8.09357	0.00673336
0.162566	0.09742	0.831083	48.3732	6.17967	0							0.668475	-0.534694					11.6707	71.5414	0.0594782			14.6703	8.09439	0.00673419
0.163398	0.096909	0.832746	48.3735	6.18799	0							0.669307	-0.534694					11.6715	71.6747	0.0595063			14.6711	8.09514	0.00672675
0.164229	0.096631	0.834409	48.3736	6.1963	0							0.670138	-0.534694					11.6723	71.8074	0.0596886			14.672	8.09529	0.00673522
0.165061	0.096631	0.836072	48.3738	6.20462	0							0.67097	-0.534694					11.6732	71.9406	0.0597273			14.6728	8.09523	0.00672716
0.165892	0.096631	0.837735	48.3738	6.21293	0							0.671801	-0.534694					11.674	72.0734	0.0599098			14.6736	8.09516	0.0067352
0.166724	0.096631	0.839398	48.3739	6.22125	0							0.672633	-0.534694					11.6748	72.2068	0.0600205			14.6745	8.0951	0.00673515
0.167555	0.096631	0.841061	48.3739	6.22957	0							0.673464	-0.534694					11.6757	72.338	0.0600583			14.6753	8.09503	0.006727
0.168386	0.096631	0.842724	48.3739	6.23788	0							0.674295	-0.534694					11.6765	72.4311	0.0602239			14.6761	8.09496	0.00673504
0.169218	0.096764	0.844387	48.3738	6.2462	0							0.675127	-0.534694					11.6773	72.5209	0.0602276			14.6769	8.09501	0.00673503
0.170049	0.097204	0.846049	48.3735	6.25451	0							0.675958	-0.534694					11.6782	72.6224	0.0603796			14.6778	8.09514	0.00672701
0.170881	0.097789	0.847712	48.3733	6.26283	0							0.67679	-0.534694					11.679	72.7509	0.0604753			14.6786	8.09528	0.00673522
0.171712	0.098403	0.849375	48.3732	6.27114	0							0.677621	-0.534694					11.6798	72.8795	0.0605094			14.6794	8.09608	0.00672751
0.172544	0.099085	0.851038	48.3729	6.27946	0							0.678453	-0.534694					11.6806	73.0087	0.0606895			14.6803	8.09736	0.00673647
0.173375	0.099797	0.852701	48.3723	6.28777	0							0.679284	-0.534694					11.6815	73.1367	0.0607234			14.6811	8.09874	0.00673758
0.174206	0.100506	0.854364	48.372	6.29609	0							0.680115	-0.534694					11.6823	73.2657	0.0609034			14.6819	8.10012	0.00673063
0.175038	0.101215	0.856027	48.3721	6.30441	0							0.680947	-0.534694					11.6831	73.3928	0.0610832			14.6828	8.1015	0.00673987
0.175869	0.101925	0.85769	48.3718	6.31272	0							0.681778	-0.534694					11.684	73.4981	0.0610332			14.6836	8.10289	0.00673293
0.176701	0.10263	0.859353	48.3716	6.32104	0							0.68261	-0.534694					11.6848	73.5828	0.0611857			14.6844	8.10379	0.00674198
0.177532	0.103317	0.861016	48.3713	6.32935	0							0.683441	-0.534694					11.6856	73.6701	0.0611836			14.6853	8.10422	0.00674253
0.178364	0.103991	0.862679	48.3711	6.33767	0							0.684273	-0.534694					11.6865	73.7954	0.0613457			14.6861	8.10457	0.00673475
0.179195	0.104691	0.864342	48.3709	6.34598	0							0.685104	-0.534694					11.6873	73.9209	0.06145			14.6869	8.10545	0.00674337
0.180027	0.105545	0.866005	48.3707	6.3543	0							0.685935	-0.534694					11.6881	74.0466	0.0614805			14.6878	8.107	0.00673627
0.180858	0.106567	0.867667	48.3705	6.36261	0							0.686767	-0.534694					11.689	74.1727	0.0616592			14.6886	8.10871	0.00674574
0.181689	0.10759	0.86933	48.3702	6.37093	0							0.687598	-0.534695					11.6898	74.2984	0.0616897			14.6894	8.1104	0.00674715
0.182521	0.108615	0.870993	48.3698	6.37924	0							0.68843	-0.534695					11.6906	74.4223	0.0618678			14.6903	8.1121	0.00674045
0.183352	0.109635	0.872656	48.3694	6.38756	0							0.689261	-0.534695					11.6915	74.5274	0.0619631			14.6911	8.1138	0.00674997
0.184184	0.110609	0.874319	48.3693	6.39587	0							0.690093	-0.534695					11.6923	74.6094	0.0619664			14.6919	8.11557	0.0067433
0.185015	0.111338	0.875982	48.3691	6.40419	0							0.690924	-0.534695					11.6931	74.6901	0.0621086			14.6928	8.11801	0.00675317
0.185847	0.111809	0.877645	48.3688	6.41251	0							0.691756	-0.534695					11.694	74.7787	0.0621043			14.6936	8.1206	0.00675526
0.186678	0.11228	0.879308	48.3687	6.42082	0							0.692587	-0.534695					11.6948	74.9021	0.0622672			14.6944	8.12339	0.00674938
0.18751	0.111765	0.880971	48.3685	6.42914	0							0.693418	-0.534695					11.6956	75.0256	0.0623699			14.6952	8.12706	0.00676019
0.188341	0.109867	0.882634	48.3683	6.43745	0							0.69425	-0.534695					11.6965	75.148	0.0623971			14.6961	8.13094	0.0067552
0.189172	0.107977	0.884297	48.368	6.44577	0							0.695081	-0.534695					11.6973	75.2719	0.0625747			14.6969	8.13481	0.00676655
0.190004	0.106086	0.88596	48.3679	6.45408	0							0.695913	-0.534695					11.6981	75.3934	0.0626014			14.6977	8.13867	0.00676977
0.190835	0.10419	0.887623	48.3678	6.4624	0							0.696744	-0.534695					11.6989	75.5013	0.0627722			14.6986	8.14254	0.00676484
0.191667	0.102299	0.889286	48.3675	6.47071	0							0.697576	-0.534695					11.6998	75.5852	0.062852			14.6994	8.14641	0.0067762
0.192498	0.100379	0.890948	48.3671	6.47903	0							0.698407	-0.534695					11.7006	75.6688	0.062846			14.7002	8.14957	0.00677098
0.19333	0.098393	0.892611	48.3669	6.48734	0							0.699238	-0.534695					11.7014	75.7557	0.0629926			14.7011	8.15228	0.00678157
0.194161	0.096379	0.894274	48.3665	6.49566	0							0.70007	-0.534695					11.7023	75.869	0.063			14.7019	8.15491	0.00678379
0.194992	0.093972	0.895937	48.366	6.50397	0							0.700901	-0.534695					11.7031	75.9886	0.0631727			14.7027	8.15628	0.0067773
0.195824	0.09066	0.8976	48.3657	6.51229	0							0.701733	-0.534695					11.7039	76.1076	0.063272			14.7036	8.15706	0.00678635
0.196655	0.086845	0.899263	48.3654	6.5206	0							0.702564	-0.534695					11.7048	76.227	0.063295			14.7044	8.15779	0.00677882
0.197487	0.083032	0.900926	48.3651	6.52892	0							0.703396	-0.534696					11.7056	76.3469	0.0634707			14.7052	8.15851	0.00678758
0.198318	0.079226	0.902589	48.3646	6.53724	0							0.704227	-0.534696					11.7064	76.4603	0.0634914			14.7061	8.15923	0.00678818
0.19915	0.075427	0.904252	48.3643	6.54555	0							0.705059	-0.534696					11.7073	76.5388	0.0636476			14.7069	8.15989	0.00678059
0.199981	0.071576	0.905915	48.3639	6.55387	0							0.70589	-0.534696					11.7081	76.6177	0.0637131			14.7077	8.1601	0.00678912
0.200813	0.067572	0.907578	48.3634	6.56218	0							0.706721	-0.534696					11.7089	76.6994	0.0637032			14.7086	8.15976	0.0067809
0.201644	0.06342	0.909241	48.3629	6.5705	0							0.707553	-0.534696					11.7098	76.8034	0.0638572			14.7094	8.15913	0.00678866
0.202475	0.059335	0.910904	48.3625	6.57881	0							0.708384	-0.534696					11.7106	76.9199	0.0639489			14.7102	8.1589	0.0067883
0.203307	0.055502	0.912566	48.362	6.58713	0							0.709216	-0.534696					11.7114	77.0363	0.0639688			14.711	8.15989	0.00678046
0.204138	0.051871	0.914229	48.3615	6.59544	0							0.710047	-0.534696					11.7123	77.1531	0.0641428			14.7119	8.16156	0.00678973
0.20497	0.04809	0.915892	48.3609	6.60376	0							0.710879	-0.534696					11.7131	77.2699	0.0641628			14.7127	8.16323	0.00678295
0.205801	0.044054	0.917555	48.3605	6.61207	0							0.71171	-0.534696					11.7139	77.3852	0.0643365			14.7135	8.1649	0.0067925
0.206633	0.039973	0.919218	48.3602	6.62039	0							0.712542	-0.534696					11.7147	77.488	0.0644273			14.7144	8.16657	0.00679389
0.207464	0.035899	0.920881	48.3598	6.62871	0							0.713373	-0.534696					11.7156	77.5533	0.0644197			14.7152	8.16809	0.00678705
0.208295	0.032294	0.922544	48.3596	6.63702	0							0.714204	-0.534696					11.7164	77.6202	0.0645522			14.716	8.16889	0.00679618
0.209127	0.030584	0.924207	48.3592	6.64534	0							0.715036	-0.534696					11.7172	77.7018	0.0645363			14.7169	8.16928	0.00678851
0.209958	0.028869	0.92587	48.3587	6.65365	0							0.715867	-0.534696					11.7181	77.8075	0.0646919			14.7177	8.16966	0.006797
0.21079	0.027259	0.927533	48.3583	6.66197	0							0.716699	-0.534696					11.7189	77.9157	0.0647809			14.7185	8.17001	0.00679731
0.211621	0.026069	0.929196	48.3577	6.67028	0							0.71753	-0.534696					11.7197	78.024	0.0647929			14.7194	8.17034	0.00678942
0.212453	0.024976	0.930859	48.3575	6.6786	0							0.718362	-0.534697					11.7206	78.1323	0.064961			14.7202	8.17066	0.00679786
0.213284	0.023886	0.932522	48.3571	6.68691	0							0.719193	-0.534697					11.7214	78.2405	0.0649729			14.721	8.17098	0.00679812
0.214116	0.022792	0.934184	48.3566	6.69523	0							0.720024	-0.534697					11.7222	78.3486	0.0651411			14.7219	8.1713	0.00679022
0.214947	0.0217	0.935847	48.3563	6.70354	0							0.720856	-0.534697					11.7231	78.4308	0.0652202			14.7227	8.17162	0.00679866
0.215778	0.020802	0.93751	48.356	6.71186	0							0.721687	-0.534697					11.7239	78.5038	0.0652063			14.7235	8.17288	0.00679114
0.21661	0.020802	0.939173	48.3556	6.72018	0							0.722519	-0.534697					11.7247	78.5765	0.0653454			14.7244	8.17496	0.0068007
0.217441	0.021504	0.940836	48.3552	6.72849	0							0.72335	-0.534697					11.7256	78.6689	0.0653354			14.7252	8.1772	0.0068025
0.218273	0.022311	0.942499	48.3547	6.73681	0							0.724182	-0.534697					11.7264	78.7768	0.0654974			14.726	8.17983	0.00679634
0.219104	0.023584	0.944162	48.3543	6.74512	0							0.725013	-0.534697					11.7272	78.8856	0.0655876			14.7268	8.1831	0.00680698
0.219936	0.025215	0.945825	48.354	6.75344	0							0.725844	-0.534697					11.7281	78.9945	0.0655992			14.7277	8.18663	0.00680162
0.220767	0.026853	0.947488	48.3536	6.76175	0							0.726676	-0.534697					11.7289	79.1037	0.0657689			14.7285	8.19016	0.00681274
0.221598	0.028491	0.949151	48.3533	6.77007	0							0.727507	-0.534697					11.7297	79.2125	0.0657804			14.7293	8.19368	0.00681568
0.22243	0.030123	0.950814	48.3528	6.77838	0							0.728339	-0.534697					11.7305	79.3006	0.0659415			14.7302	8.19719	0.0068104
0.223261	0.031752	0.952477	48.3525	6.7867	0							0.72917	-0.534697					11.7314	79.3727	0.0660081			14.731	8.20027	0.00682134
0.224093	0.03336	0.95414	48.352	6.79501	0							0.730002	-0.534697					11.7322	79.444	0.0659883			14.7318	8.20209	0.00681518
0.224924	0.034913	0.955803	48.3518	6.80333	0							0.730833	-0.534697					11.733	79.5222	0.0661299			14.7327	8.20332	0.00682465
0.225756	0.036455	0.957465	48.3517	6.81164	0							0.731664	-0.534697					11.7339	79.6277	0.0661268			14.7335	8.20454	0.00682567
0.226587	0.037898	0.959128	48.3515	6.81996	0							0.732496	-0.534697					11.7347	79.7362	0.0662954			14.7343	8.20519	0.00681824
0.227418	0.039173	0.960791	48.3515	6.82827	0							0.733327	-0.534697					11.7355	79.8441	0.0663854			14.7352	8.20537	0.00682679
0.22825	0.04045	0.962454	48.3513	6.83659	0							0.734159	-0.534697					11.7364	79.9527	0.0663956			14.736	8.20547	0.0068187
0.229081	0.041727	0.964117	48.3509	6.84491	0							0.73499	-0.534697					11.7372	80.0603	0.0665654			14.7368	8.20557	0.00682699
0.229913	0.043006	0.96578	48.3506	6.85322	0							0.735822	-0.534698					11.738	80.1586	0.0665709			14.7377	8.20567	0.00682708
0.230744	0.044281	0.967443	48.35	6.86154	0							0.736653	-0.534698					11.7389	80.2333	0.066723			14.7385	8.20577	0.00681895
0.231576	0.045435	0.969106	48.3496	6.86985	0							0.737485	-0.534698					11.7397	80.3074	0.0667849			14.7393	8.2059	0.00682726
0.232407	0.046187	0.970769	48.3493	6.87817	0							0.738316	-0.534698					11.7405	80.3804	0.0667658			14.7402	8.20607	0.00681917
0.233239	0.046845	0.972432	48.3492	6.88648	0							0.739147	-0.534698					11.7414	80.4745	0.0669156			14.741	8.20623	0.00682752
0.23407	0.047492	0.974095	48.3491	6.8948	0							0.739979	-0.534698					11.7422	80.578	0.0669173			14.7418	8.2066	0.00683595
0.234901	0.048132	0.975758	48.349	6.90311	0							0.74081	-0.534698					11.743	80.6829	0.0670845			14.7426	8.20757	0.00682009
0.235733	0.048762	0.977421	48.3488	6.91143	0							0.741642	-0.534698					11.7439	80.7862	0.0671712			14.7435	8.20878	0.0068292
0.236564	0.049397	0.979083	48.3488	6.91974	0							0.742473	-0.534698					11.7447	80.8909	0.0671768			14.7443	8.20999	0.006822
0.237396	0.050026	0.980746	48.3487	6.92806	0							0.743305	-0.534698					11.7455	80.9947	0.0673444			14.7451	8.21119	0.00683121
0.238227	0.050663	0.982409	48.3485	6.93637	0							0.744136	-0.534698					11.7463	81.078	0.0673412			14.746	8.2124	0.00683221
0.239059	0.051197	0.984072	48.3482	6.94469	0							0.744968	-0.534698					11.7472	81.1458	0.0674851			14.7468	8.21317	0.00682482
0.23989	0.051261	0.985735	48.348	6.95301	0							0.745799	-0.534698					11.748	81.2133	0.0675414			14.7476	8.2133	0.00683341
0.240721	0.050966	0.987398	48.348	6.96132	0							0.74663	-0.534698					11.7488	81.2897	0.06752			14.7485	8.21322	0.00682522
0.241553	0.050557	0.989061	48.3481	6.96964	0							0.747462	-0.534698					11.7497	81.3878	0.0676738			14.7493	8.21314	0.00683336
0.242384	0.049528	0.990724	48.3479	6.97795	0							0.748293	-0.534698					11.7505	81.4869	0.0676744			14.7501	8.21414	0.00683375
0.243216	0.047661	0.992387	48.3474	6.98627	0							0.749125	-0.534699					11.7513	81.5845	0.0678377			14.751	8.21592	0.00682669
0.244047	0.045787	0.99405	48.3471	6.99458	0							0.749956	-0.534699					11.7522	81.6843	0.0679198			14.7518	8.21782	0.00683644
0.244879	0.043917	0.995713	48.3467	7.0029	0							0.750788	-0.534699					11.753	81.7819	0.0679202			14.7526	8.21972	0.00682979
0.24571	0.042053	0.997376	48.3463	7.01121	0							0.751619	-0.534699					11.7538	81.874	0.0680809			14.7535	8.22162	0.0068396
0.246542	0.040195	0.999039	48.3456	7.01953	0							0.75245	-0.534699					11.7547	81.9362	0.0681451			14.7543	8.22353	0.00684118
0.247373	0.038428	1.0007	48.345	7.02784	0							0.753282	-0.534699					11.7555	81.998	0.0681147			14.7551	8.22605	0.0068348
0.248204	0.036833	1.00236	48.3444	7.03616	0							0.754113	-0.534699					11.7563	82.0657	0.0682505			14.756	8.22902	0.00684531
0.249036	0.035236	1.00403	48.344	7.04448	0							0.754945	-0.534699					11.7572	82.1572	0.0682346			14.7568	8.23204	0.00683957
0.249867	0.033748	1.00569	48.3439	7.05279	0							0.755776	-0.534699					11.758	82.2477	0.0683924			14.7576	8.23571	0.00685058
0.250699	0.032634	1.00735	48.3435	7.06111	0							0.756608	-0.534699					11.7588	82.3399	0.0684684			14.7584	8.24062	0.00685415
0.25153	0.031725	1.00902	48.3432	7.06942	0							0.757439	-0.534699					11.7597	82.4311	0.0684623			14.7593	8.24585	0.00685013
0.252362	0.030819	1.01068	48.3431	7.07774	0							0.75827	-0.534699					11.7605	82.5218	0.0686204			14.7601	8.25076	0.00686259
0.253193	0.029911	1.01234	48.3427	7.08605	0							0.759102	-0.534699					11.7613	82.6131	0.0686136			14.7609	8.2555	0.00685835
0.254024	0.029004	1.01401	48.3423	7.09437	0							0.759933	-0.5347					11.7621	82.6829	0.0687631			14.7618	8.2604	0.00687061
0.254856	0.028102	1.01567	48.3416	7.10268	0							0.760765	-0.5347					11.763	82.7442	0.0688177			14.7626	8.26547	0.00687476
0.255687	0.027221	1.01733	48.341	7.111	0							0.761596	-0.5347					11.7638	82.8081	0.0687869			14.7634	8.27013	0.00687054
0.256519	0.026379	1.01899	48.3407	7.11931	0							0.762428	-0.5347					11.7646	82.897	0.0689333			14.7643	8.27439	0.00688252
0.25735	0.025639	1.02066	48.3401	7.12763	0							0.763259	-0.5347					11.7655	82.9864	0.0689246			14.7651	8.27864	0.00687778
0.258182	0.025234	1.02232	48.3396	7.13595	0							0.764091	-0.5347					11.7663	83.0757	0.0690819			14.7659	8.28242	0.0068894
0.259013	0.025414	1.02398	48.3389	7.14426	0							0.764922	-0.5347					11.7671	83.1648	0.0691561			14.7668	8.28543	0.00689222
0.259845	0.025597	1.02564	48.3386	7.15257	0							0.765753	-0.5347					11.768	83.252	0.0691462			14.7676	8.2882	0.00688634
0.260676	0.025779	1.02731	48.3383	7.16089	0							0.766585	-0.5347					11.7688	83.3316	0.0692987			14.7684	8.29096	0.00689693
0.261507	0.025963	1.02897	48.3381	7.16921	0							0.767416	-0.5347					11.7696	83.4042	0.0692787			14.7693	8.29373	0.00689094
0.262339	0.026151	1.03063	48.3378	7.17752	0							0.768248	-0.5347					11.7705	83.4645	0.0694174			14.7701	8.2965	0.00690154
0.26317	0.026813	1.0323	48.3374	7.18584	0							0.769079	-0.5347					11.7713	83.5222	0.0694664			14.7709	8.29852	0.00690353
0.264002	0.028576	1.03396	48.3371	7.19415	0							0.769911	-0.5347					11.7721	83.591	0.0694355			14.7718	8.29951	0.00689648
0.264833	0.030331	1.03562	48.3371	7.20247	0							0.770742	-0.5347					11.773	83.6703	0.0695807			14.7726	8.3003	0.00690552
0.265665	0.032067	1.03729	48.337	7.21078	0							0.771573	-0.5347					11.7738	83.7518	0.0695639			14.7734	8.30184	0.00690649
0.266496	0.032592	1.03895	48.3366	7.2191	0							0.772405	-0.5347					11.7746	83.8333	0.0697154			14.7742	8.30496	0.00690012
0.267327	0.032817	1.04061	48.3365	7.22741	0							0.773236	-0.5347					11.7755	83.9149	0.0698672			14.7751	8.30891	0.00691137
0.268159	0.033041	1.04228	48.3363	7.23573	0							0.774068	-0.534701					11.7763	83.9966	0.0697672			14.7759	8.31285	0.00690634
0.26899	0.033265	1.04394	48.3363	7.24404	0							0.774899	-0.534701					11.7771	84.0734	0.0699171			14.7767	8.31679	0.00691793
0.269822	0.033491	1.0456	48.3361	7.25236	0							0.775731	-0.534701					11.7779	84.1303	0.0698886			14.7776	8.32074	0.00692121
0.270653	0.033703	1.04726	48.3359	7.26068	0							0.776562	-0.534701					11.7788	84.1823	0.070018			14.7784	8.32426	0.006916
0.271485	0.033505	1.04893	48.3357	7.26899	0							0.777394	-0.534701					11.7796	84.2397	0.0700635			14.7792	8.32663	0.00692677
0.272316	0.033042	1.05059	48.3359	7.27731	0							0.778225	-0.534701					11.7804	84.312	0.0700332			14.7801	8.3283	0.00692012
0.273148	0.032582	1.05225	48.3357	7.28562	0							0.779056	-0.534701					11.7813	84.3877	0.0701791			14.7809	8.32998	0.00692985
0.273979	0.032242	1.05391	48.3358	7.29394	0							0.779888	-0.534701					11.7821	84.4635	0.0701577			14.7817	8.33222	0.00693148
0.27481	0.032021	1.05558	48.3357	7.30225	0							0.780719	-0.534701					11.7829	84.5394	0.0703052			14.7826	8.33503	0.00692524
0.275642	0.031801	1.05724	48.3358	7.31057	0							0.781551	-0.534701					11.7838	84.6154	0.0703684			14.7834	8.33784	0.00693592
0.276473	0.031579	1.0589	48.3358	7.31888	0							0.782382	-0.534702					11.7846	84.689	0.070346			14.7842	8.34065	0.00692992
0.277305	0.031359	1.06057	48.336	7.3272	0							0.783214	-0.534702					11.7854	84.7414	0.0704831			14.7851	8.34346	0.00694059
0.278136	0.031118	1.06223	48.336	7.33552	0							0.784045	-0.534702					11.7863	84.7888	0.0704398			14.7859	8.34627	0.00694293
0.278968	0.030436	1.06389	48.3362	7.34383	0							0.784877	-0.534702					11.7871	84.8363	0.0705641			14.7867	8.34959	0.00693713
0.279799	0.029147	1.06556	48.3363	7.35215	0							0.785708	-0.534702					11.7879	84.8995	0.0706101			14.7876	8.35367	0.00694856
0.28063	0.027818	1.06722	48.3364	7.36046	0							0.786539	-0.534702					11.7888	84.9703	0.0705809			14.7884	8.35797	0.00694368
0.281462	0.025648	1.06888	48.3368	7.36878	0							0.787371	-0.534702					11.7896	85.0421	0.0707252			14.7892	8.36297	0.00695591
0.282293	0.021747	1.07054	48.337	7.37709	0							0.788202	-0.534702					11.7904	85.1136	0.0706997			14.79	8.36894	0.00696047
0.283125	0.017865	1.07221	48.337	7.38541	0							0.789034	-0.534702					11.7913	85.1854	0.0708444			14.7909	8.37519	0.00695718
0.283956	0.013943	1.07387	48.3371	7.39372	0							0.789865	-0.534702					11.7921	85.2572	0.0709041			14.7917	8.38149	0.00697078
0.284788	0.010034	1.07553	48.3376	7.40204	0							0.790697	-0.534702					11.7929	85.3174	0.0708737			14.7925	8.38781	0.00696765
0.285619	0.006136	1.0772	48.3377	7.41035	0							0.791528	-0.534702					11.7937	85.3673	0.0710048			14.7934	8.39409	0.00698127
0.286451	0.002318	1.07886	48.338	7.41867	0							0.792359	-0.534702					11.7946	85.4157	0.0709604			14.7942	8.39957	0.00698616
0.287282	-0.00035	1.08052	48.3383	7.42698	0							0.793191	-0.534702					11.7954	85.4719	0.0710893			14.795	8.40347	0.00698166
0.288113	-0.002713	1.08218	48.3389	7.4353	0							0.794022	-0.534703					11.7962	85.5419	0.0711417			14.7959	8.40662	0.006993
0.288945	-0.005033	1.08385	48.3394	7.44361	0							0.794854	-0.534703					11.7971	85.6142	0.0711154			14.7967	8.4105	0.00698751
0.289776	-0.006684	1.08551	48.3396	7.45193	0							0.795685	-0.534703					11.7979	85.6869	0.0712613			14.7975	8.41581	0.00699974
0.290608	-0.008037	1.08717	48.3402	7.46024	0							0.796517	-0.534703					11.7987	85.7583	0.0712355			14.7984	8.42181	0.00700445
0.291439	-0.009396	1.08884	48.3405	7.46856	0							0.797348	-0.534703					11.7996	85.8302	0.0713808			14.7992	8.42782	0.00700102
0.292271	-0.01076	1.0905	48.341	7.47688	0							0.798179	-0.534703					11.8004	85.897	0.0714385			14.8	8.43384	0.00701445
0.293102	-0.012114	1.09216	48.341	7.48519	0							0.799011	-0.534703					11.8012	85.9483	0.0714017			14.8009	8.43985	0.00701102
0.293933	-0.013486	1.09383	48.3412	7.49351	0							0.799842	-0.534703					11.8021	85.9966	0.0715291			14.8017	8.44584	0.00702445
0.294765	-0.014973	1.09549	48.3414	7.50182	0							0.800674	-0.534703					11.8029	86.05	0.0714854			14.8025	8.45124	0.00702919
0.295596	-0.016574	1.09715	48.3414	7.51014	0							0.801505	-0.534703					11.8037	86.1165	0.0716213			14.8034	8.45611	0.007025
0.296428	-0.018187	1.09881	48.3413	7.51845	0							0.802337	-0.534703					11.8046	86.1849	0.0716774			14.8042	8.46087	0.00703746
0.297259	-0.019892	1.10048	48.3415	7.52677	0							0.803168	-0.534704					11.8054	86.2536	0.0716482			14.805	8.46499	0.00703269
0.298091	-0.021753	1.10214	48.3415	7.53508	0							0.803999	-0.534704					11.8062	86.3219	0.0717914			14.8058	8.46866	0.0070444
0.298922	-0.023594	1.1038	48.3414	7.5434	0							0.804831	-0.534704					11.8071	86.3903	0.0718483			14.8067	8.47236	0.00704747
0.299753	-0.025451	1.10547	48.3412	7.55171	0							0.805662	-0.534704					11.8079	86.4589	0.0718188			14.8075	8.47604	0.00704206
0.300585	-0.027304	1.10713	48.3412	7.56003	0							0.806494	-0.534704					11.8087	86.511	0.0719555			14.8083	8.47972	0.0070536
0.301416	-0.029069	1.10879	48.341	7.56835	0							0.807325	-0.534704					11.8095	86.5563	0.0719095			14.8092	8.4834	0.00704818
0.302248	-0.029941	1.11045	48.341	7.57666	0							0.808157	-0.534704					11.8104	86.6023	0.072034			14.81	8.4863	0.0070594
0.303079	-0.029177	1.11212	48.341	7.58498	0							0.808988	-0.534704					11.8112	86.6644	0.072079			14.8108	8.48825	0.00706142
0.303911	-0.028394	1.11378	48.3409	7.59329	0							0.80982	-0.534704					11.812	86.7294	0.0720451			14.8117	8.48993	0.00705444
0.304742	-0.027369	1.11544	48.341	7.60161	0							0.810651	-0.534704					11.8129	86.7943	0.0721859			14.8125	8.49399	0.00706531
0.305574	-0.025703	1.11711	48.3408	7.60992	0							0.811482	-0.534704					11.8137	86.8592	0.072153			14.8133	8.49961	0.00706934
0.306405	-0.024043	1.11877	48.3406	7.61824	0							0.812314	-0.534704					11.8145	86.924	0.0722938			14.8142	8.50494	0.00706539
0.307236	-0.022376	1.12043	48.3406	7.62655	0							0.813145	-0.534704					11.8154	86.9891	0.0723478			14.815	8.51034	0.00707836
0.308068	-0.020705	1.1221	48.3405	7.63487	0							0.813977	-0.534704					11.8162	87.0458	0.0723115			14.8158	8.51614	0.0070745
0.308899	-0.019041	1.12376	48.3403	7.64318	0							0.814808	-0.534704					11.817	87.0884	0.0724398			14.8167	8.52208	0.0070879
0.309731	-0.017497	1.12542	48.3401	7.6515	0							0.81564	-0.534705					11.8179	87.1292	0.0723874			14.8175	8.52758	0.00709266
0.310562	-0.016638	1.12708	48.34	7.65982	0							0.816471	-0.534705					11.8187	87.1827	0.0725138			14.8183	8.53165	0.00708811
0.311394	-0.016052	1.12875	48.3399	7.66813	0							0.817303	-0.534705					11.8195	87.2391	0.0725595			14.8192	8.53472	0.00709961
0.312225	-0.01542	1.13041	48.3402	7.67645	0							0.818134	-0.534705					11.8204	87.2957	0.0725192			14.82	8.53753	0.00709352
0.313056	-0.015208	1.13207	48.3402	7.68476	0							0.818965	-0.534705					11.8212	87.3515	0.0726533			14.8208	8.53966	0.00710411
0.313888	-0.015723	1.13373	48.3406	7.69308	0							0.819797	-0.534705					11.822	87.4031	0.0726106			14.8216	8.54154	0.00710578
0.314719	-0.016349	1.1354	48.3405	7.70139	0							0.820628	-0.534705					11.8229	87.4537	0.0727404			14.8225	8.54342	0.0070988
0.315551	-0.016974	1.13706	48.3407	7.70971	0							0.82146	-0.534705					11.8237	87.5034	0.0727821			14.8233	8.5453	0.00710891
0.316382	-0.0176	1.13872	48.341	7.71802	0							0.822291	-0.534706					11.8245	87.5447	0.0727325			14.8241	8.54719	0.00710193
0.317214	-0.018225	1.14039	48.3411	7.72634	0							0.823123	-0.534706					11.8254	87.5813	0.0728524			14.825	8.54916	0.00711208
0.318045	-0.018763	1.14205	48.3412	7.73465	0							0.823954	-0.534706					11.8262	87.626	0.0727986			14.8258	8.55159	0.00711391
0.318877	-0.019158	1.14371	48.3413	7.74297	0							0.824785	-0.534706					11.827	87.6794	0.0729271			14.8266	8.55466	0.00710765
0.319708	-0.019534	1.14538	48.3413	7.75129	0							0.825617	-0.534706					11.8278	87.7349	0.0729723			14.8275	8.55788	0.00711881
0.320539	-0.019957	1.14704	48.3415	7.7596	0							0.826448	-0.534706					11.8287	87.7905	0.0729308			14.8283	8.56157	0.00711313
0.321371	-0.02081	1.1487	48.3416	7.76792	0							0.82728	-0.534706					11.8295	87.8461	0.0730648			14.8291	8.56566	0.00712493
0.322202	-0.021719	1.15037	48.3419	7.77623	0							0.828111	-0.534706					11.8303	87.9017	0.0730232			14.83	8.56975	0.00712833
0.323034	-0.022628	1.15203	48.3422	7.78455	0							0.828943	-0.534706					11.8312	87.9559	0.0731568			14.8308	8.57386	0.00712317
0.323865	-0.023538	1.15369	48.3425	7.79286	0							0.829774	-0.534706					11.832	87.9974	0.0731966			14.8316	8.57796	0.00713516
0.324697	-0.024449	1.15535	48.3428	7.80118	0							0.830606	-0.534706					11.8328	88.0322	0.0731403			14.8325	8.58204	0.00712998
0.325528	-0.025518	1.15702	48.343	7.80949	0							0.831437	-0.534706					11.8337	88.0693	0.0732582			14.8333	8.58467	0.00714135
0.326359	-0.02725	1.15868	48.3432	7.81781	0							0.832268	-0.534706					11.8345	88.1162	0.0732051			14.8341	8.5845	0.00715096
0.327191	-0.029059	1.16034	48.3435	7.82612	0							0.8331	-0.534707					11.8353	88.1677	0.0733341			14.835	8.58434	0.00713365
0.328022	-0.030867	1.162	48.3437	7.83444	0							0.833931	-0.534707					11.8362	88.2191	0.0733769			14.8358	8.58482	0.00714237
0.328854	-0.032197	1.16367	48.344	7.84275	0							0.834763	-0.534707					11.837	88.2706	0.0733315			14.8366	8.5867	0.00713477
0.329685	-0.033259	1.16533	48.3441	7.85107	0							0.835594	-0.534707					11.8378	88.3223	0.0734627			14.8375	8.58888	0.00714504
0.330517	-0.034297	1.16699	48.344	7.85938	0							0.836426	-0.534707					11.8387	88.3739	0.0734173			14.8383	8.59107	0.00714686
0.331348	-0.035336	1.16866	48.344	7.8677	0							0.837257	-0.534707					11.8395	88.4164	0.0735448			14.8391	8.59324	0.00714008
0.33218	-0.036371	1.17032	48.344	7.87602	0							0.838088	-0.534707					11.8403	88.4527	0.0735775			14.8399	8.59542	0.00715048
0.333011	-0.03741	1.17198	48.344	7.88433	0							0.83892	-0.534708					11.8412	88.4884	0.073519			14.8408	8.59789	0.00714382
0.333842	-0.037986	1.17365	48.3438	7.89265	0							0.839751	-0.534708					11.842	88.533	0.0736409			14.8416	8.60104	0.00715476
0.334674	-0.037818	1.17531	48.3439	7.90096	0							0.840583	-0.534708					11.8428	88.5844	0.0735923			14.8424	8.60439	0.00715746
0.335505	-0.037579	1.17697	48.3438	7.90928	0							0.841414	-0.534708					11.8436	88.6373	0.0737242			14.8433	8.60765	0.0071516
0.336337	-0.036565	1.17863	48.3435	7.91759	0							0.842246	-0.534708					11.8445	88.6899	0.0737681			14.8441	8.61061	0.0071628
0.337168	-0.033676	1.1803	48.3431	7.92591	0							0.843077	-0.534708					11.8453	88.7424	0.0737231			14.8449	8.61338	0.00715657
0.338	-0.03061	1.18196	48.343	7.93422	0							0.843908	-0.534708					11.8461	88.7953	0.0738557			14.8458	8.61615	0.00716748
0.338831	-0.027551	1.18362	48.3428	7.94254	0							0.84474	-0.534708					11.847	88.8389	0.0738958			14.8466	8.61892	0.00716979
0.339662	-0.024497	1.18529	48.3425	7.95085	0							0.845571	-0.534708					11.8478	88.8742	0.0738398			14.8474	8.62171	0.00716348
0.340494	-0.021377	1.18695	48.3425	7.95917	0							0.846403	-0.534708					11.8486	88.9079	0.0739573			14.8483	8.62433	0.00717436
0.341325	-0.018272	1.18861	48.3422	7.96748	0							0.847234	-0.534708					11.8495	88.9439	0.0738974			14.8491	8.62645	0.0071677
0.342157	-0.014658	1.19027	48.3419	7.9758	0							0.848066	-0.534708					11.8503	88.9873	0.0740194			14.8499	8.62821	0.00717794
0.342988	-0.011061	1.19194	48.3418	7.98412	0							0.848897	-0.534709					11.8511	89.0335	0.0740566			14.8508	8.63017	0.00717949
0.34382	-0.008288	1.1936	48.3416	7.99243	0							0.849729	-0.534709					11.852	89.0794	0.0740059			14.8516	8.63271	0.00717273
0.344651	-0.008901	1.19526	48.3413	8.00075	0							0.85056	-0.534709					11.8528	89.1252	0.0741331			14.8524	8.6357	0.00718366
0.345483	-0.009644	1.19693	48.3474	8.00906	0							0.851391	-0.534709					11.8536	89.1711	0.0740821			14.8533	8.63869	0.00717751
0.346314	-0.01038	1.19859	48.3909	8.01738	0							0.852223	-0.534709					11.8545	89.2149	0.0742086			14.8541	8.64167	0.00718863
0.347145	-0.011121	1.20025	48.4151	8.02569	0							0.853054	-0.534709					11.8553	89.2481	0.0742406			14.8549	8.64467	0.00719112
0.347977	-0.011857	1.20192	48.4318	8.03401	0							0.853886	-0.534709					11.8561	89.2772	0.0741772			14.8557	8.64766	0.00718496
0.348808	-0.0126	1.20358	48.4444	8.04232	0							0.854717	-0.534709					11.857	89.3063	0.0742907			14.8566	8.64988	0.00719577
0.34964	-0.01387	1.20524	48.4539	8.05064	0							0.855549	-0.534709					11.8578	89.343	0.0742288			14.8574	8.6508	0.00718843
0.350471	-0.015375	1.2069	48.461	8.05895	0							0.85638	-0.534709					11.8586	89.383	0.07435			14.8582	8.65145	0.00719774
0.351303	-0.016884	1.20857	48.4657	8.06727	0							0.857212	-0.534709					11.8594	89.4229	0.0743833			14.8591	8.65163	0.00719808
0.352134	-0.019419	1.21023	48.4688	8.07559	0							0.858043	-0.53471					11.8603	89.4627	0.074327			14.8599	8.65111	0.00718929
0.352965	-0.022377	1.21189	48.4703	8.0839	0							0.858874	-0.53471					11.8611	89.5026	0.0744496			14.8607	8.65052	0.00719748
0.353797	-0.025375	1.21356	48.471	8.09222	0							0.859706	-0.53471					11.8619	89.5424	0.0743932			14.8616	8.64993	0.00718834
0.354628	-0.028353	1.21522	48.4711	8.10053	0							0.860537	-0.53471					11.8628	89.5724	0.0745118			14.8624	8.64935	0.0071965
0.35546	-0.031322	1.21688	48.4704	8.10885	0							0.861369	-0.53471					11.8636	89.5965	0.0745343			14.8632	8.64876	0.00719601
0.356291	-0.034309	1.21854	48.4691	8.11716	0							0.8622	-0.53471					11.8644	89.6194	0.0744642			14.8641	8.64829	0.00718692
0.357123	-0.03813	1.22021	48.4675	8.12548	0							0.863032	-0.53471					11.8653	89.6457	0.0745743			14.8649	8.64813	0.00719531
0.357954	-0.043932	1.22187	48.4654	8.13379	0							0.863863	-0.534711					11.8661	89.6754	0.0745079			14.8657	8.64812	0.00719524
0.358786	-0.049738	1.22353	48.463	8.14211	0							0.864694	-0.534711					11.8669	89.7059	0.0746226			14.8666	8.64928	0.00718707
0.359617	-0.055081	1.2252	48.4601	8.15042	0							0.865526	-0.534711					11.8678	89.7363	0.074648			14.8674	8.65228	0.00719745
0.360448	-0.059721	1.22686	48.457	8.15874	0							0.866357	-0.534711					11.8686	89.7668	0.0746733			14.8682	8.65597	0.00719158
0.36128	-0.064368	1.22852	48.4537	8.16705	0							0.867189	-0.534711					11.8694	89.7973	0.0746986			14.8691	8.65997	0.00720343
0.362111	-0.06903	1.23019	48.45	8.17537	0							0.86802	-0.534711					11.8703	89.8251	0.0746331			14.8699	8.6641	0.00720681
0.362943	-0.073616	1.23185	48.446	8.18369	0							0.868852	-0.534711					11.8711	89.8455	0.0747429			14.8707	8.66823	0.00720158
0.363774	-0.077829	1.23351	48.4419	8.192	0							0.869683	-0.534711					11.8719	89.8637	0.074759			14.8715	8.67229	0.00721366
0.364606	-0.081255	1.23517	48.4377	8.20032	0							0.870514	-0.534711					11.8728	89.8854	0.0746858			14.8724	8.6758	0.00720813
0.365437	-0.082243	1.23684	48.4334	8.20863	0							0.871346	-0.534711					11.8736	89.9137	0.0747964			14.8732	8.67871	0.00721948
0.366268	-0.082552	1.2385	48.429	8.21695	0							0.872177	-0.534711					11.8744	89.9437	0.0747307			14.874	8.68151	0.00722185
0.3671	-0.082871	1.24016	48.4245	8.22526	0							0.873009	-0.534712					11.8752	89.9716	0.0748447			14.8749	8.68349	0.00721516
0.367931	-0.083213	1.24183	48.4199	8.23358	0							0.87384	-0.534712					11.8761	89.9984	0.0748675			14.8757	8.68373	0.00722476
0.368763	-0.083561	1.24349	48.4154	8.24189	0							0.874672	-0.534712					11.8769	90.0263	0.0748002			14.8765	8.68397	0.00721628
0.369594	-0.083908	1.24515	48.411	8.25021	0							0.875503	-0.534712					11.8777	90.0559	0.0749142			14.8774	8.68421	0.00722516
0.370426	-0.084255	1.24681	48.4068	8.25852	0							0.876334	-0.534712					11.8786	90.0807	0.0748468			14.8782	8.68445	0.00722536
0.371257	-0.084603	1.24848	48.4025	8.26684	0							0.877166	-0.534712					11.8794	90.1002	0.0749552			14.879	8.68469	0.00721688
0.372088	-0.084952	1.25014	48.3984	8.27515	0							0.877997	-0.534712					11.8802	90.1204	0.0749718			14.8799	8.68514	0.00722585
0.37292	-0.084515	1.2518	48.3944	8.28347	0							0.878829	-0.534713					11.8811	90.145	0.0749003			14.8807	8.68652	0.00721793
0.373751	-0.083499	1.25347	48.3905	8.29179	0							0.87966	-0.534713					11.8819	90.1731	0.0750123			14.8815	8.68799	0.00722779
0.374583	-0.08238	1.25513	48.3866	8.3001	0							0.880492	-0.534713					11.8827	90.2011	0.0749455			14.8824	8.68994	0.00722921
0.375414	-0.081019	1.25679	48.3828	8.30842	0							0.881323	-0.534713					11.8836	90.2292	0.075059			14.8832	8.69388	0.00722298
0.376246	-0.079529	1.25846	48.3792	8.31673	0							0.882155	-0.534713					11.8844	90.2571	0.0750823			14.884	8.69829	0.00723515
0.377077	-0.07803	1.26012	48.3757	8.32505	0							0.882986	-0.534713					11.8852	90.2852	0.0750153			14.8849	8.7027	0.00723011
0.377909	-0.076519	1.26178	48.3721	8.33336	0							0.883817	-0.534713					11.8861	90.3109	0.075128			14.8857	8.70712	0.00724249
0.37874	-0.075014	1.26344	48.3689	8.34168	0							0.884649	-0.534714					11.8869	90.3329	0.0750575			14.8865	8.71155	0.00724617
0.379571	-0.073503	1.26511	48.366	8.34999	0							0.88548	-0.534714					11.8877	90.3534	0.0751655			14.8873	8.71533	0.00724087
0.380403	-0.072359	1.26677	48.363	8.35831	0							0.886312	-0.534714					11.8886	90.3756	0.0751833			14.8882	8.71658	0.00725168
0.381234	-0.071854	1.26843	48.3603	8.36662	0							0.887143	-0.534714					11.8894	90.3999	0.0751122			14.889	8.71686	0.0072436
0.382066	-0.071501	1.27009	48.3576	8.37494	0							0.887975	-0.534714					11.8902	90.4245	0.075223			14.8898	8.71715	0.00725255
0.382897	-0.069682	1.27176	48.355	8.38326	0							0.888806	-0.534714					11.891	90.4491	0.075153			14.8907	8.71749	0.00725281
0.383729	-0.066004	1.27342	48.3528	8.39157	0							0.889638	-0.534714					11.8919	90.4738	0.0752639			14.8915	8.71794	0.00724442
0.38456	-0.061895	1.27508	48.3506	8.39989	0							0.890469	-0.534714					11.8927	90.4985	0.0752845			14.8923	8.71839	0.00725352
0.385391	-0.057769	1.27675	48.3485	8.4082	0							0.8913	-0.534714					11.8935	90.5206	0.0752134			14.8932	8.71884	0.00724517
0.386223	-0.05365	1.27841	48.3465	8.41652	0							0.892132	-0.534714					11.8944	90.5367	0.0753199			14.894	8.7193	0.00725427
0.387054	-0.049564	1.28007	48.3447	8.42483	0							0.892963	-0.534714					11.8952	90.5495	0.0752413			14.8948	8.71987	0.0072547
0.387886	-0.045454	1.28174	48.3428	8.43315	0							0.893795	-0.534714					11.896	90.564	0.0753432			14.8957	8.72136	0.00724683
0.388717	-0.041314	1.2834	48.3411	8.44146	0							0.894626	-0.534715					11.8969	90.5829	0.0753571			14.8965	8.72448	0.00725747
0.389549	-0.037188	1.28506	48.3395	8.44978	0							0.895458	-0.534715					11.8977	90.6042	0.0752832			14.8973	8.7276	0.00725134
0.39038	-0.03289	1.28672	48.3382	8.45809	0							0.896289	-0.534715					11.8985	90.6254	0.0753915			14.8982	8.73081	0.0072627
0.391212	-0.02826	1.28839	48.3368	8.46641	0							0.89712	-0.534715					11.8994	90.6466	0.0754091			14.899	8.73433	0.0072655
0.392043	-0.023542	1.29005	48.3355	8.47472	0							0.897952	-0.534715					11.9002	90.6678	0.0753361			14.8998	8.73785	0.00725969
0.392874	-0.018827	1.29171	48.3342	8.48304	0							0.898783	-0.534715					11.901	90.6882	0.0754441			14.9007	8.74138	0.00727136
0.393706	-0.014146	1.29338	48.3329	8.49136	0							0.899615	-0.534715					11.9019	90.7039	0.0753684			14.9015	8.74492	0.00726556
0.394537	-0.009353	1.29504	48.3317	8.49967	0							0.900446	-0.534715					11.9027	90.7165	0.0754709			14.9023	8.74844	0.00727724
0.395369	-0.004678	1.2967	48.3307	8.50799	0							0.901278	-0.534716					11.9035	90.7291	0.0754814			14.9031	8.75137	0.00727992
0.3962	-0.00019	1.29836	48.3298	8.5163	0							0.902109	-0.534716					11.9044	90.7424	0.0754014			14.904	8.75239	0.00727282
0.397032	0.004207	1.30003	48.3289	8.52462	0							0.902941	-0.534716					11.9052	90.7563	0.0755035			14.9048	8.75298	0.00728224
0.397863	0.008549	1.30169	48.3279	8.53293	0							0.903772	-0.534716					11.906	90.7705	0.0754244			14.9056	8.75376	0.00728281
0.398695	0.010846	1.30335	48.3272	8.54125	0							0.904603	-0.534716					11.9068	90.7847	0.0755269			14.9065	8.75534	0.00727503
0.399526	0.012714	1.30502	48.3267	8.54956	0							0.905435	-0.534716					11.9077	90.7988	0.0755387			14.9073	8.75768	0.00728541
0.400357	0.014582	1.30668	48.3263	8.55788	0							0.906266	-0.534717					11.9085	90.8129	0.0754597			14.9081	8.76004	0.00727861
0.401189	0.016452	1.30834	48.326	8.56619	0							0.907098	-0.534717					11.9093	90.8252	0.0755614			14.909	8.76239	0.00728933
0.40202	0.018325	1.31001	48.3256	8.57451	0							0.907929	-0.534717					11.9102	90.8355	0.07548			14.9098	8.76475	0.00729129
0.402852	0.020191	1.31167	48.3252	8.58282	0							0.908761	-0.534717					11.911	90.8455	0.0755793			14.9106	8.76709	0.00728448
0.403683	0.02048	1.31333	48.325	8.59114	0							0.909592	-0.534717					11.9118	90.857	0.0755882			14.9115	8.76936	0.00729517
0.404515	0.018914	1.31499	48.3248	8.59946	0							0.910423	-0.534717					11.9127	90.8714	0.0755082			14.9123	8.77155	0.00728825
0.405346	0.017022	1.31666	48.3248	8.60777	0							0.911255	-0.534717					11.9135	90.8868	0.0756114			14.9131	8.77361	0.00729879
0.406177	0.014129	1.31832	48.3248	8.61609	0							0.912086	-0.534717					11.9143	90.9022	0.0755333			14.914	8.77489	0.00730018
0.407009	0.009572	1.31998	48.3247	8.6244	0							0.912918	-0.534717					11.9152	90.9177	0.0756371			14.9148	8.77499	0.00729198
0.40784	0.004716	1.32165	48.3246	8.63272	0							0.913749	-0.534717					11.916	90.9331	0.0756499			14.9156	8.77509	0.00730083
0.408672	-0.000129	1.32331	48.3245	8.64103	0							0.914581	-0.534718					11.9168	90.9466	0.075571			14.9165	8.77519	0.00729214
0.409503	-0.004968	1.32497	48.3246	8.64935	0							0.915412	-0.534718					11.9177	90.9556	0.0756713			14.9173	8.77529	0.007301
0.410335	-0.009793	1.32664	48.3247	8.65766	0							0.916243	-0.534718					11.9185	90.9626	0.075587			14.9181	8.77539	0.00730108
0.411166	-0.014793	1.3283	48.3247	8.66598	0							0.917075	-0.534718					11.9193	90.9691	0.0756836			14.9189	8.77537	0.00729234
0.411997	-0.020175	1.32996	48.3248	8.67429	0							0.917906	-0.534718					11.9202	90.973	0.0756879			14.9198	8.77509	0.00730099
0.412829	-0.025614	1.33162	48.325	8.68261	0							0.918738	-0.534719					11.921	90.9756	0.0755996			14.9206	8.7748	0.00729198
0.41366	-0.03097	1.33329	48.3254	8.69093	0							0.919569	-0.534719					11.9218	90.9781	0.0756927			14.9214	8.7746	0.00730055
0.414492	-0.036055	1.33495	48.3256	8.69924	0							0.920401	-0.534719					11.9226	90.9807	0.0756039			14.9223	8.77523	0.00730073
0.415323	-0.041109	1.33661	48.3257	8.70756	0							0.921232	-0.534719					11.9235	90.9832	0.075697			14.9231	8.77787	0.00729331
0.416155	-0.046131	1.33828	48.3259	8.71587	0							0.922064	-0.534719					11.9243	90.9858	0.0756991			14.9239	8.78052	0.00730429
0.416986	-0.05083	1.33994	48.3261	8.72419	0							0.922895	-0.534719					11.9251	90.9876	0.0756099			14.9248	8.78317	0.00729771
0.417818	-0.055308	1.3416	48.3264	8.7325	0							0.923726	-0.53472					11.926	90.9887	0.0757021			14.9256	8.78581	0.00730869
0.418649	-0.060009	1.34326	48.327	8.74082	0							0.924558	-0.53472					11.9268	90.9897	0.075612			14.9264	8.78843	0.00731088
0.41948	-0.063493	1.34493	48.3276	8.74913	0							0.925389	-0.53472					11.9276	90.9916	0.0757042			14.9273	8.79031	0.00731276
0.420312	-0.066069	1.34659	48.3282	8.75745	0							0.926221	-0.53472					11.9285	90.9941	0.0757061			14.9281	8.7912	0.00731391
0.421143	-0.06865	1.34825	48.3286	8.76576	0							0.927052	-0.53472					11.9293	90.9968	0.0756172			14.9289	8.79209	0.00730585
0.421975	-0.071716	1.34992	48.3289	8.77408	0							0.927884	-0.53472					11.9301	90.9995	0.0757104			14.9298	8.79316	0.00731546
0.422806	-0.075099	1.35158	48.3294	8.78239	0							0.928715	-0.53472					11.931	91.0023	0.0756217			14.9306	8.79531	0.0073168
0.423638	-0.078491	1.35324	48.3297	8.79071	0							0.929547	-0.53472					11.9318	91.0052	0.0757151			14.9314	8.79748	0.00730981
0.424469	-0.08188	1.35491	48.3303	8.79903	0							0.930378	-0.53472					11.9326	91.0072	0.0757172			14.9323	8.79964	0.0073204
0.4253	-0.085263	1.35657	48.3309	8.80734	0							0.931209	-0.53472					11.9335	91.0064	0.0756266			14.9331	8.80179	0.00731339
0.426132	-0.088649	1.35823	48.3315	8.81566	0							0.932041	-0.534721					11.9343	91.0039	0.0757163			14.9339	8.80399	0.007324
0.426963	-0.0913	1.35989	48.332	8.82397	0							0.932872	-0.534721					11.9351	91.0009	0.075623			14.9347	8.80666	0.00732603
0.427795	-0.092396	1.36156	48.3323	8.83229	0							0.933704	-0.534721					11.936	90.9966	0.075711			14.9356	8.81089	0.00732009
0.428626	-0.092824	1.36322	48.3325	8.8406	0							0.934535	-0.534721					11.9368	90.9916	0.0757071			14.9364	8.81514	0.00733243
0.429458	-0.092706	1.36488	48.3326	8.84892	0							0.935367	-0.534721					11.9376	90.9865	0.0756119			14.9372	8.81929	0.00732711
0.430289	-0.0922	1.36654	48.3325	8.85723	0							0.936198	-0.534722					11.9384	90.9815	0.0756987			14.9381	8.82225	0.00733888
0.431121	-0.091656	1.36821	48.3326	8.86555	0							0.937029	-0.534722					11.9393	90.9764	0.0756945			14.9389	8.82492	0.00734122
0.431952	-0.091112	1.36987	48.3327	8.87386	0							0.937861	-0.534722					11.9401	90.9717	0.0755995			14.9397	8.82758	0.00733462
0.432783	-0.090569	1.37153	48.3329	8.88218	0							0.938692	-0.534722					11.9409	90.9689	0.0756873			14.9406	8.83025	0.00734566
0.433615	-0.090026	1.3732	48.333	8.89049	0							0.939524	-0.534722					11.9418	90.9683	0.0755949			14.9414	8.83292	0.00733905
0.434446	-0.08953	1.37486	48.3331	8.89881	0							0.940355	-0.534722					11.9426	90.9677	0.0756854			14.9422	8.83552	0.00735007
0.435278	-0.089254	1.37652	48.3331	8.90713	0							0.941187	-0.534723					11.9434	90.9663	0.0756845			14.9431	8.8371	0.00735181
0.436109	-0.089087	1.37819	48.3333	8.91544	0							0.942018	-0.534723					11.9443	90.9636	0.0755919			14.9439	8.83681	0.00734351
0.436941	-0.089239	1.37985	48.3335	8.92376	0							0.942849	-0.534723					11.9451	90.9608	0.0756806			14.9447	8.83664	0.00735215
0.437772	-0.089781	1.38151	48.3333	8.93207	0							0.943681	-0.534723					11.9459	90.958	0.0755873			14.9456	8.8377	0.00734369
0.438603	-0.090441	1.38317	48.3331	8.94039	0							0.944512	-0.534723					11.9468	90.9552	0.0756759			14.9464	8.8399	0.00735388
0.439435	-0.0911	1.38484	48.3328	8.9487	0							0.945344	-0.534723					11.9476	90.9524	0.0756736			14.9472	8.8421	0.00735571
0.440266	-0.091761	1.3865	48.3325	8.95702	0							0.946175	-0.534723					11.9484	90.9491	0.0755801			14.9481	8.84431	0.0073487
0.441098	-0.092422	1.38816	48.3322	8.96533	0							0.947007	-0.534723					11.9493	90.9447	0.0756678			14.9489	8.8465	0.00735938
0.441929	-0.093084	1.38983	48.332	8.97365	0							0.947838	-0.534723					11.9501	90.94	0.0755731			14.9497	8.84869	0.00735235
0.442761	-0.093216	1.39149	48.3318	8.98196	0							0.94867	-0.534723					11.9509	90.9343	0.0756597			14.9505	8.85063	0.00736292
0.443592	-0.093072	1.39315	48.3316	8.99028	0							0.949501	-0.534724					11.9518	90.9261	0.0756539			14.9514	8.85156	0.00736411
0.444423	-0.092828	1.39481	48.3314	8.99859	0							0.950332	-0.534724					11.9526	90.9158	0.0755553			14.9522	8.85249	0.00735603
0.445255	-0.092302	1.39648	48.3311	9.00691	0							0.951164	-0.534724					11.9534	90.9056	0.0756377			14.953	8.85346	0.00736568
0.446086	-0.091658	1.39814	48.3309	9.01522	0							0.951995	-0.534724					11.9542	90.8955	0.0755384			14.9539	8.85455	0.00735768
0.446918	-0.091011	1.3998	48.3308	9.02354	0							0.952827	-0.534724					11.9551	90.8852	0.0756208			14.9547	8.85563	0.00736744
0.447749	-0.09036	1.40147	48.3307	9.03186	0							0.953658	-0.534724					11.9559	90.8755	0.0756125			14.9555	8.85671	0.00736834
0.448581	-0.089714	1.40313	48.3308	9.04017	0							0.95449	-0.534724					11.9567	90.8671	0.0755141			14.9564	8.8578	0.00736038
0.449412	-0.089069	1.40479	48.331	9.04849	0							0.955321	-0.534724					11.9576	90.8594	0.0755982			14.9572	8.85888	0.00737014
0.450244	-0.089024	1.40646	48.3312	9.0568	0							0.956152	-0.534724					11.9584	90.8511	0.0755007			14.958	8.86013	0.00737111
0.451075	-0.089321	1.40812	48.3312	9.06512	0							0.956984	-0.534725					11.9592	90.8409	0.0755839			14.9589	8.86252	0.00736376
0.451906	-0.089696	1.40978	48.3312	9.07343	0							0.957815	-0.534725					11.9601	90.829	0.0755747			14.9597	8.86518	0.00737472
0.452738	-0.09052	1.41144	48.3313	9.08175	0							0.958647	-0.534725					11.9609	90.817	0.0755647			14.9605	8.86826	0.00736824
0.453569	-0.091533	1.41311	48.3312	9.09006	0							0.959478	-0.534725					11.9617	90.8049	0.0755547			14.9614	8.8742	0.00738086
0.454401	-0.092546	1.41477	48.331	9.09838	0							0.96031	-0.534725					11.9626	90.793	0.0754539			14.9622	8.88037	0.0073859
0.455232	-0.093554	1.41643	48.3309	9.1067	0							0.961141	-0.534726					11.9634	90.781	0.0755348			14.963	8.8866	0.00738218
0.456064	-0.094569	1.4181	48.3308	9.11501	0							0.961973	-0.534726					11.9642	90.7699	0.0755252			14.9639	8.89281	0.00739624
0.456895	-0.095579	1.41976	48.3305	9.12332	0							0.962804	-0.534726					11.9651	90.7601	0.0754257			14.9647	8.89904	0.00739251
0.457727	-0.096239	1.42142	48.3302	9.13164	0							0.963635	-0.534726					11.9659	90.7503	0.0755083			14.9655	8.90504	0.0074065
0.458558	-0.09652	1.42308	48.33	9.13996	0							0.964467	-0.534727					11.9667	90.7389	0.0754088			14.9664	8.90984	0.00741099
0.459389	-0.096704	1.42475	48.3296	9.14827	0							0.965298	-0.534727					11.9676	90.7245	0.0754888			14.9672	8.91355	0.00740562
0.460221	-0.096784	1.42641	48.3293	9.15659	0							0.96613	-0.534727					11.9684	90.7088	0.0754763			14.968	8.91714	0.00741757
0.461052	-0.096667	1.42807	48.3292	9.1649	0							0.966961	-0.534727					11.9692	90.6932	0.0753726			14.9688	8.91973	0.00741122
0.461884	-0.096487	1.42974	48.3289	9.17322	0							0.967793	-0.534727					11.9701	90.6776	0.0754503			14.9697	8.9212	0.00742183
0.462715	-0.096308	1.4314	48.3284	9.18153	0							0.968624	-0.534727					11.9709	90.6619	0.0753465			14.9705	8.92265	0.00742304
0.463547	-0.096129	1.43306	48.328	9.18985	0							0.969456	-0.534727					11.9717	90.6473	0.0754246			14.9713	8.92412	0.00741534
0.464378	-0.09595	1.43473	48.3278	9.19816	0							0.970287	-0.534727					11.9725	90.6353	0.0754136			14.9722	8.92558	0.00742548
0.465209	-0.09588	1.43639	48.3275	9.20648	0							0.971118	-0.534727					11.9734	90.6252	0.0753138			14.973	8.92703	0.00741776
0.466041	-0.096107	1.43805	48.3273	9.2148	0							0.97195	-0.534727					11.9742	90.6148	0.0753958			14.9738	8.92834	0.00742783
0.466872	-0.096429	1.43971	48.327	9.22311	0							0.972781	-0.534728					11.975	90.6018	0.0752955			14.9747	8.92948	0.00742885
0.467704	-0.09667	1.44138	48.3265	9.23143	0							0.973613	-0.534728					11.9759	90.5863	0.0753742			14.9755	8.9307	0.00742091
0.468535	-0.096158	1.44304	48.3263	9.23974	0							0.974444	-0.534728					11.9767	90.5708	0.0753613			14.9763	8.932	0.00743088
0.469367	-0.095391	1.4447	48.326	9.24806	0							0.975276	-0.534728					11.9775	90.5551	0.0752578			14.9772	8.93506	0.00742376
0.470198	-0.094662	1.44636	48.3258	9.25637	0							0.976107	-0.534728					11.9784	90.5396	0.0753354			14.978	8.93948	0.00743581
0.47103	-0.093975	1.44803	48.3255	9.26469	0							0.976938	-0.534729					11.9792	90.5247	0.0752322			14.9788	8.94401	0.00743953
0.471861	-0.093273	1.44969	48.3253	9.273	0							0.97777	-0.534729					11.98	90.5119	0.0753113			14.9797	8.94854	0.00743436
0.472692	-0.092493	1.45135	48.3252	9.28132	0							0.978601	-0.534729					11.9809	90.5007	0.0753013			14.9805	8.95308	0.00744708
0.473524	-0.091364	1.45302	48.3252	9.28963	0							0.979433	-0.534729					11.9817	90.4898	0.0752016			14.9813	8.95763	0.0074419
0.474355	-0.08991	1.45468	48.3253	9.29795	0							0.980264	-0.53473					11.9825	90.4768	0.0752821			14.9822	8.95919	0.0074534
0.475187	-0.088456	1.45634	48.3254	9.30626	0							0.981096	-0.53473					11.9834	90.4591	0.0751789			14.983	8.9602	0.00745447
0.476018	-0.087597	1.45801	48.3254	9.31458	0							0.981927	-0.53473					11.9842	90.4379	0.0752532			14.9838	8.96117	0.00744633
0.47685	-0.088277	1.45967	48.3254	9.3229	0							0.982758	-0.53473					11.985	90.4159	0.0752352			14.9846	8.96134	0.00745576
0.477681	-0.089927	1.46133	48.3255	9.33121	0							0.98359	-0.53473					11.9859	90.3938	0.0751264			14.9855	8.95958	0.00744615
0.478512	-0.091578	1.463	48.3254	9.33953	0							0.984421	-0.53473					11.9867	90.3717	0.0751984			14.9863	8.9577	0.00745359
0.479344	-0.093233	1.46466	48.3253	9.34784	0							0.985253	-0.53473					11.9875	90.3504	0.07509			14.9871	8.95581	0.00745202
0.480175	-0.094886	1.46632	48.3254	9.35616	0							0.986084	-0.53473					11.9883	90.3324	0.0751641			14.988	8.95391	0.00744149
0.481007	-0.0966	1.46798	48.3254	9.36447	0							0.986916	-0.534731					11.9892	90.3163	0.0751499			14.9888	8.95201	0.00744886
0.481838	-0.0985	1.46965	48.3254	9.37279	0							0.987747	-0.534731					11.99	90.2989	0.0750456			14.9896	8.95097	0.00743869
0.48267	-0.100518	1.47131	48.3254	9.3811	0							0.988578	-0.534731					11.9908	90.2766	0.0751194			14.9905	8.95126	0.00744733
0.483501	-0.1024	1.47297	48.3255	9.38942	0							0.98941	-0.534731					11.9917	90.2506	0.0750993			14.9913	8.95162	0.0074476
0.484333	-0.102994	1.47463	48.3255	9.39773	0							0.990241	-0.534731					11.9925	90.2246	0.0749874			14.9921	8.95199	0.00743895
0.485164	-0.102401	1.4763	48.3254	9.40605	0							0.991073	-0.534731					11.9933	90.1986	0.075056			14.993	8.95383	0.00744882
0.485995	-0.10181	1.47796	48.3254	9.41437	0							0.991904	-0.534731					11.9942	90.1726	0.0749442			14.9938	8.95576	0.00744144
0.486827	-0.10122	1.47962	48.3255	9.42268	0							0.992736	-0.534731					11.995	90.1467	0.0750129			14.9946	8.95769	0.007452
0.487658	-0.100631	1.48129	48.3254	9.43099	0							0.993567	-0.534732					11.9958	90.1225	0.074992			14.9955	8.95963	0.0074536
0.48849	-0.100094	1.48295	48.3253	9.43931	0							0.994399	-0.534732					11.9967	90.1019	0.0748833			14.9963	8.96155	0.00744625
0.489321	-0.100108	1.48461	48.3252	9.44763	0							0.99523	-0.534732					11.9975	90.081	0.0749561			14.9971	8.96348	0.00745681
0.490153	-0.100608	1.48628	48.325	9.45594	0							0.996062	-0.534732					11.9983	90.0563	0.0748471			14.998	8.96354	0.00745764
0.490984	-0.101109	1.48794	48.3248	9.46426	0							0.996893	-0.534732					11.9992	90.0235	0.0749132			14.9988	8.96229	0.00744818
0.491815	-0.102257	1.4896	48.3247	9.47257	0							0.997724	-0.534732					12	89.9907	0.0748859			14.9996	8.96098	0.00745608
0.492647	-0.104288	1.49126	48.3246	9.48089	0							0.998556	-0.534732					12.0008	89.9578	0.0747686			15.0004	8.96019	0.00744624
0.493478	-0.106579	1.49293	48.3247	9.4892	0							0.999387	-0.534733					12.0017	89.9251	0.0748313			15.0013	8.95993	0.00745477
0.49431	-0.108858	1.49459	48.3245	9.49752	0							1.00022	-0.534733					12.0025	89.8924	0.0747142			15.0021	8.95968	0.00745456
0.495141	-0.111146	1.49625	48.3244	9.50583	0							1.00105	-0.534733					12.0033	89.8617	0.0747777			15.0029	8.95943	0.00744539
0.495973	-0.113445	1.49792	48.3243	9.51415	0							1.00188	-0.534733					12.0041	89.8374	0.0747548			15.0038	8.95919	0.00745415
0.496804	-0.115081	1.49958	48.3242	9.52247	0							1.00271	-0.534733					12.005	89.8154	0.0746457			15.0046	8.95895	0.00744499
0.497636	-0.11514	1.50124	48.3241	9.53078	0							1.00354	-0.534734					12.0058	89.7896	0.0747157			15.0054	8.95953	0.00745409
0.498467	-0.114327	1.5029	48.3238	9.5391	0							1.00438	-0.534734					12.0066	89.7539	0.0746003			15.0063	8.96206	0.00745538
0.499298	-0.1136	1.50457	48.3237	9.54741	0							1.00521	-0.534734					12.0075	89.7173	0.0746601			15.0071	8.96467	0.00744855
0.50013	-0.113089	1.50623	48.3236	9.55573	0							1.00604	-0.534734					12.0083	89.6805	0.0746295			15.0079	8.96725	0.00745968
0.500961	-0.112697	1.50789	48.3237	9.56404	0							1.00687	-0.534735					12.0091	89.6439	0.0745093			15.0088	8.96963	0.00745277
0.501793	-0.112304	1.50956	48.3238	9.57236	0							1.0077	-0.534735					12.01	89.6073	0.0745685			15.0096	8.97203	0.00746373
0.502624	-0.11191	1.51122	48.3236	9.58067	0							1.00853	-0.534735					12.0108	89.5721	0.0744491			15.0104	8.97441	0.00746572
0.503456	-0.111518	1.51288	48.3235	9.58899	0							1.00936	-0.534735					12.0116	89.5418	0.0745114			15.0113	8.97679	0.00745873
0.504287	-0.111267	1.51455	48.3233	9.5973	0							1.0102	-0.534735					12.0125	89.515	0.0744876			15.0121	8.97918	0.00746969
0.505118	-0.112424	1.51621	48.3232	9.60562	0							1.01103	-0.534735					12.0133	89.4872	0.0743754			15.0129	8.98155	0.00746269
0.50595	-0.114639	1.51787	48.3233	9.61393	0							1.01186	-0.534735					12.0141	89.455	0.07444			15.0138	8.98242	0.00747301
0.506781	-0.116812	1.51953	48.3232	9.62225	0							1.01269	-0.534735					12.015	89.4202	0.0743227			15.0146	8.98323	0.00747371
0.507613	-0.118587	1.5212	48.323	9.63057	0							1.01352	-0.534736					12.0158	89.3851	0.074383			15.0154	8.98406	0.00746541
0.508444	-0.120086	1.52286	48.3229	9.63888	0							1.01435	-0.534736					12.0166	89.3497	0.0743537			15.0162	8.98561	0.00747538
0.509276	-0.121586	1.52452	48.3228	9.6472	0							1.01518	-0.534736					12.0175	89.3146	0.074235			15.0171	8.98726	0.00746773
0.510107	-0.123082	1.52619	48.3229	9.65551	0							1.01602	-0.534736					12.0183	89.2796	0.0742952			15.0179	8.9889	0.00747808
0.510938	-0.12458	1.52785	48.3229	9.66383	0							1.01685	-0.534736					12.0191	89.2487	0.0741785			15.0187	8.99056	0.00747946
0.51177	-0.126076	1.52951	48.3227	9.67214	0							1.01768	-0.534737					12.0199	89.2256	0.0742453			15.0196	8.99221	0.00748083
0.512601	-0.126859	1.53117	48.3225	9.68046	0							1.01851	-0.534737					12.0208	89.2022	0.074226			15.0204	8.99387	0.00748221
0.513433	-0.126798	1.53284	48.3222	9.68877	0							1.01934	-0.534737					12.0216	89.1748	0.0741156			15.0212	8.99499	0.00747437
0.514264	-0.126503	1.5345	48.3219	9.69709	0							1.02017	-0.534737					12.0224	89.1396	0.0741788			15.0221	8.99558	0.00748408
0.515096	-0.126443	1.53616	48.3215	9.7054	0							1.021	-0.534738					12.0233	89.1045	0.0740605			15.0229	8.99617	0.00748457
0.515927	-0.126659	1.53783	48.3211	9.71372	0							1.02184	-0.534738					12.0241	89.0694	0.0741203			15.0237	8.99736	0.00747631
0.516759	-0.126949	1.53949	48.3207	9.72203	0							1.02267	-0.534738					12.0249	89.0342	0.0740911			15.0246	8.99881	0.0074864
0.51759	-0.12724	1.54115	48.3205	9.73035	0							1.0235	-0.534738					12.0258	88.9991	0.0739728			15.0254	9.00025	0.00747861
0.518421	-0.127531	1.54282	48.3202	9.73867	0							1.02433	-0.534738					12.0266	88.968	0.0740343			15.0262	9.00169	0.00748881
0.519253	-0.127821	1.54448	48.3197	9.74698	0							1.02516	-0.534738					12.0274	88.9466	0.0739236			15.0271	9.00306	0.00748998
0.520084	-0.128012	1.54614	48.3196	9.7553	0							1.02599	-0.534739					12.0283	88.9263	0.0739951			15.0279	9.00432	0.00748207
0.520916	-0.127984	1.5478	48.3194	9.76361	0							1.02683	-0.534739					12.0291	88.902	0.0739766			15.0287	9.00568	0.00749216
0.521747	-0.127853	1.54947	48.3191	9.77193	0							1.02766	-0.534739					12.0299	88.8678	0.0738634			15.0296	9.00728	0.00748439
0.522579	-0.127666	1.55113	48.3187	9.78024	0							1.02849	-0.534739					12.0308	88.8301	0.0739223			15.0304	9.00896	0.00749476
0.52341	-0.126983	1.55279	48.3183	9.78856	0							1.02932	-0.534739					12.0316	88.7923	0.0738909			15.0312	9.01047	0.00749609
0.524242	-0.126018	1.55446	48.3181	9.79687	0							1.03015	-0.534739					12.0324	88.7546	0.0737707			15.032	9.01168	0.00748821
0.525073	-0.125057	1.55612	48.318	9.80519	0							1.03098	-0.534739					12.0333	88.7168	0.0738281			15.0329	9.0128	0.00749819
0.525904	-0.124035	1.55778	48.3177	9.8135	0							1.03181	-0.53474					12.0341	88.6805	0.0737086			15.0337	9.01393	0.00749011
0.526736	-0.12297	1.55944	48.3177	9.82182	0							1.03265	-0.53474					12.0349	88.649	0.0737691			15.0345	9.01505	0.00750005
0.527567	-0.121931	1.56111	48.3177	9.83013	0							1.03348	-0.53474					12.0357	88.622	0.0737447			15.0354	9.01617	0.00750098
0.528399	-0.12115	1.56277	48.3175	9.83845	0							1.03431	-0.53474					12.0366	88.5957	0.073634			15.0362	9.01729	0.0074929
0.52923	-0.1208	1.56443	48.3173	9.84677	0							1.03514	-0.534741					12.0374	88.5636	0.0736983			15.037	9.01784	0.00750261
0.530062	-0.12045	1.5661	48.3171	9.85508	0							1.03597	-0.534741					12.0382	88.5164	0.0735767			15.0379	9.01815	0.00749396
0.530893	-0.120113	1.56776	48.3171	9.8634	0							1.0368	-0.534741					12.0391	88.4689	0.0736259			15.0387	9.01844	0.00750322
0.531724	-0.119808	1.56942	48.317	9.87171	0							1.03763	-0.534741					12.0399	88.4217	0.0735865			15.0395	9.01939	0.00750374
0.532556	-0.119514	1.57109	48.317	9.88003	0							1.03846	-0.534742					12.0407	88.3743	0.0734587			15.0404	9.0207	0.00749566
0.533387	-0.11922	1.57275	48.317	9.88834	0							1.0393	-0.534742					12.0416	88.3271	0.0735078			15.0412	9.02206	0.00750579
0.534219	-0.118927	1.57441	48.3168	9.89666	0							1.04013	-0.534742					12.0424	88.2816	0.0733809			15.042	9.02341	0.00749789
0.53505	-0.118633	1.57607	48.3167	9.90497	0							1.04096	-0.534742					12.0432	88.2463	0.0734356			15.0429	9.02477	0.00750804
0.535882	-0.118195	1.57774	48.3169	9.91329	0							1.04179	-0.534742					12.0441	88.2109	0.0734062			15.0437	9.02613	0.00750917
0.536713	-0.117434	1.5794	48.3168	9.9216	0							1.04262	-0.534742					12.0449	88.1745	0.0732881			15.0445	9.02702	0.00750108
0.537544	-0.116555	1.58106	48.317	9.92992	0							1.04345	-0.534743					12.0457	88.1238	0.0733401			15.0454	9.02759	0.00751072
0.538376	-0.11551	1.58272	48.3169	9.93824	0							1.04428	-0.534743					12.0466	88.072	0.0732094			15.0462	9.02809	0.00750213
0.539207	-0.113504	1.58439	48.3168	9.94655	0							1.04512	-0.534743					12.0474	88.02	0.0732543			15.047	9.02834	0.00751147
0.540039	-0.110307	1.58605	48.3167	9.95486	0							1.04595	-0.534743					12.0482	87.968	0.073211			15.0478	9.02825	0.00751154
0.54087	-0.107112	1.58771	48.3165	9.96318	0							1.04678	-0.534743					12.0491	87.9158	0.0730797			15.0487	9.0281	0.00750242
0.541702	-0.103923	1.58938	48.3163	9.9715	0							1.04761	-0.534743					12.0499	87.8648	0.0731248			15.0495	9.02795	0.00751132
0.542533	-0.100719	1.59104	48.3163	9.97981	0							1.04844	-0.534743					12.0507	87.8254	0.0729993			15.0503	9.0278	0.00751119
0.543364	-0.097557	1.5927	48.3161	9.98813	0							1.04927	-0.534744					12.0515	87.7906	0.0730563			15.0512	9.02765	0.00750204
0.544196	-0.094768	1.59437	48.316	9.99644	0							1.05011	-0.534744					12.0524	87.7548	0.0730269			15.052	9.02768	0.00751102
0.545027	-0.092511	1.59603	48.316	10.0048	0							1.05094	-0.534744					12.0532	87.7075	0.0729046			15.0528	9.02802	0.00750214
0.545859	-0.090257	1.59769	48.316	10.0131	0							1.05177	-0.534745					12.054	87.6555	0.0730387			15.0537	9.02842	0.00751148
0.54669	-0.089082	1.59936	48.3163	10.0214	0							1.0526	-0.534745					12.0549	87.604	0.0728203			15.0545	9.02883	0.00751182
0.547522	-0.090001	1.60102	48.3162	10.0297	0							1.05343	-0.534745					12.0557	87.5522	0.072865			15.0553	9.03097	0.00750385
0.548353	-0.091371	1.60268	48.3163	10.038	0							1.05426	-0.534745					12.0565	87.5004	0.0728219			15.0562	9.03351	0.00751483
0.549185	-0.092744	1.60434	48.3161	10.0463	0							1.05509	-0.534746					12.0574	87.4488	0.0726914			15.057	9.03607	0.00750791
0.550016	-0.094114	1.60601	48.3161	10.0547	0							1.05593	-0.534746					12.0582	87.4022	0.072738			15.0578	9.03861	0.00751906
0.550847	-0.095487	1.60767	48.3162	10.063	0							1.05676	-0.534746					12.059	87.3682	0.0726171			15.0587	9.04115	0.00752118
0.551679	-0.096846	1.60933	48.3163	10.0713	0							1.05759	-0.534746					12.0599	87.3339	0.0726761			15.0595	9.04369	0.00751425
0.55251	-0.098171	1.61099	48.3166	10.0796	0							1.05842	-0.534746					12.0607	87.2954	0.0726458			15.0603	9.04553	0.00752511
0.553342	-0.099483	1.61266	48.3167	10.0879	0							1.05925	-0.534746					12.0615	87.2457	0.0725218			15.0612	9.04705	0.00751747
0.554173	-0.101002	1.61432	48.3171	10.0962	0							1.06008	-0.534747					12.0624	87.1958	0.0725677			15.062	9.04854	0.00752776
0.555005	-0.103168	1.61598	48.3174	10.1045	0							1.06091	-0.534747					12.0632	87.1459	0.072439			15.0628	9.04883	0.00752851
0.555836	-0.105853	1.61765	48.3173	10.1129	0							1.06174	-0.534747					12.064	87.0961	0.0724847			15.0636	9.04839	0.0075194
0.556668	-0.108544	1.61931	48.3174	10.1212	0							1.06258	-0.534747					12.0649	87.0464	0.0724433			15.0645	9.04785	0.00752804
0.557499	-0.111236	1.62097	48.3177	10.1295	0							1.06341	-0.534747					12.0657	86.9987	0.0723157			15.0653	9.0473	0.00751854
0.55833	-0.113924	1.62264	48.3177	10.1378	0							1.06424	-0.534747					12.0665	86.9642	0.0723686			15.0661	9.04676	0.00752713
0.559162	-0.116799	1.6243	48.3178	10.1461	0							1.06507	-0.534747					12.0673	86.9309	0.0722534			15.067	9.04622	0.00752668
0.559993	-0.120677	1.62596	48.3179	10.1544	0							1.0659	-0.534748					12.0682	86.8959	0.0723119			15.0678	9.04596	0.0075173
0.560825	-0.125681	1.62762	48.3181	10.1628	0							1.06673	-0.534748					12.069	86.8502	0.0722784			15.0686	9.04603	0.00752627
0.561656	-0.130563	1.62929	48.3183	10.1711	0							1.06757	-0.534748					12.0698	86.7977	0.0721507			15.0695	9.04614	0.0075173
0.562488	-0.134966	1.63095	48.3184	10.1794	0							1.0684	-0.534749					12.0707	86.7449	0.0721937			15.0703	9.04678	0.00752665
0.563319	-0.138921	1.63261	48.3187	10.1877	0							1.06923	-0.534749					12.0715	86.6923	0.0720632			15.0711	9.0487	0.00752772
0.56415	-0.142866	1.63428	48.3188	10.196	0							1.07006	-0.534749					12.0723	86.6397	0.0721061			15.072	9.05082	0.00752035
0.564982	-0.146806	1.63594	48.3188	10.2043	0							1.07089	-0.534749					12.0732	86.5889	0.0720631			15.0728	9.05294	0.00753117
0.565813	-0.150751	1.6376	48.3188	10.2126	0							1.07172	-0.53475					12.074	86.549	0.0719388			15.0736	9.05507	0.00752388
0.566645	-0.154705	1.63926	48.3189	10.221	0							1.07255	-0.53475					12.0748	86.5134	0.071994			15.0745	9.0572	0.00753471
0.567476	-0.157458	1.64093	48.3188	10.2293	0							1.07339	-0.53475					12.0757	86.4777	0.0718778			15.0753	9.05932	0.00753647
0.568308	-0.158197	1.64259	48.3187	10.2376	0							1.07422	-0.53475					12.0765	86.436	0.0719321			15.0761	9.05959	0.00752841
0.569139	-0.158511	1.64425	48.3186	10.2459	0							1.07505	-0.53475					12.0773	86.3763	0.0718899			15.077	9.05958	0.00753757
0.569971	-0.157651	1.64592	48.3184	10.2542	0							1.07588	-0.53475					12.0782	86.3165	0.0717539			15.0778	9.05957	0.0075285
0.570802	-0.155149	1.64758	48.3184	10.2625	0							1.07671	-0.534751					12.079	86.2569	0.0717905			15.0786	9.05796	0.00753689
0.571633	-0.152641	1.64924	48.3183	10.2709	0							1.07754	-0.534751					12.0798	86.1969	0.0716545			15.0794	9.05572	0.00753529
0.572465	-0.15014	1.65091	48.3182	10.2792	0							1.07837	-0.534751					12.0807	86.1378	0.0716912			15.0803	9.05352	0.00752439
0.573296	-0.147643	1.65257	48.3181	10.2875	0							1.0792	-0.534751					12.0815	86.0837	0.0716442			15.0811	9.05148	0.00753168
0.574128	-0.145145	1.65423	48.3182	10.2958	0							1.08004	-0.534751					12.0823	86.0402	0.0715175			15.0819	9.0494	0.00752091
0.574959	-0.142402	1.65589	48.3181	10.3041	0							1.08087	-0.534751					12.0831	85.996	0.0715671			15.0828	9.04719	0.00752818
0.575791	-0.138988	1.65756	48.3179	10.3124	0							1.0817	-0.534751					12.084	85.9514	0.0715301			15.0836	9.04578	0.00752668
0.576622	-0.135204	1.65922	48.3179	10.3207	0							1.08253	-0.534752					12.0848	85.8996	0.0714041			15.0844	9.04528	0.00751683
0.577453	-0.131768	1.66088	48.3177	10.3291	0							1.08336	-0.534752					12.0856	85.8376	0.0714427			15.0853	9.04501	0.00752556
0.578285	-0.128707	1.66255	48.3177	10.3374	0							1.08419	-0.534752					12.0865	85.7757	0.0713053			15.0861	9.04528	0.00751652
0.579116	-0.125584	1.66421	48.3178	10.3457	0							1.08502	-0.534752					12.0873	85.7135	0.0713395			15.0869	9.04671	0.00752627
0.579948	-0.122268	1.66587	48.3181	10.354	0							1.08586	-0.534752					12.0881	85.6519	0.071288			15.0878	9.04864	0.00752767
0.580779	-0.118946	1.66753	48.3182	10.3623	0							1.08669	-0.534752					12.089	85.5955	0.0711533			15.0886	9.05056	0.00752022
0.581611	-0.115623	1.6692	48.3183	10.3706	0							1.08752	-0.534752					12.0898	85.5515	0.0711972			15.0894	9.05248	0.00753086
0.582442	-0.112348	1.67086	48.318	10.379	0							1.08835	-0.534753					12.0906	85.5119	0.0710769			15.0903	9.0544	0.00753246
0.583273	-0.109478	1.67252	48.318	10.3873	0							1.08918	-0.534753					12.0915	85.4696	0.0711283			15.0911	9.05594	0.00752484
0.584105	-0.107221	1.67419	48.3178	10.3956	0							1.09001	-0.534753					12.0923	85.4271	0.071093			15.0919	9.05636	0.00753471
0.584936	-0.10497	1.67585	48.3179	10.4039	0							1.09085	-0.534753					12.0931	85.3701	0.0709662			15.0928	9.05627	0.0075258
0.585768	-0.102845	1.67751	48.3178	10.4122	0							1.09168	-0.534754					12.094	85.3055	0.071001			15.0936	9.05618	0.00753478
0.586599	-0.100982	1.67918	48.3175	10.4205	0							1.09251	-0.534754					12.0948	85.2407	0.0708619			15.0944	9.05625	0.00753477
0.587431	-0.099119	1.68084	48.3171	10.4288	0							1.09334	-0.534754					12.0956	85.1758	0.0708933			15.0953	9.05642	0.00752581
0.588262	-0.097267	1.6825	48.3167	10.4372	0							1.09417	-0.534754					12.0965	85.1111	0.0708394			15.0961	9.05659	0.00753501
0.589094	-0.095406	1.68416	48.3164	10.4455	0							1.095	-0.534755					12.0973	85.0486	0.0707014			15.0969	9.05677	0.0075261
0.589925	-0.093548	1.68583	48.3161	10.4538	0							1.09583	-0.534755					12.0981	85.0069	0.0707431			15.0977	9.05695	0.00753531
0.590756	-0.092229	1.68749	48.3156	10.4621	0							1.09667	-0.534755					12.099	84.9665	0.070624			15.0986	9.05712	0.00753545
0.591588	-0.093186	1.68915	48.3154	10.4704	0							1.0975	-0.534756					12.0998	84.9258	0.0706752			15.0994	9.05849	0.00752704
0.592419	-0.094133	1.69081	48.3153	10.4787	0							1.09833	-0.534756					12.1006	84.8762	0.0706376			15.1002	9.06079	0.00753762
0.593251	-0.095057	1.69248	48.3151	10.4871	0							1.09916	-0.534756					12.1014	84.8128	0.0705058			15.1011	9.06325	0.00753054
0.594082	-0.095844	1.69414	48.3147	10.4954	0							1.09999	-0.534756					12.1023	84.7487	0.0705376			15.1019	9.06499	0.00754135
0.594914	-0.096602	1.6958	48.3142	10.5037	0							1.10082	-0.534756					12.1031	84.6847	0.0703996			15.1027	9.06565	0.00754234
0.595745	-0.097358	1.69747	48.3139	10.512	0							1.10165	-0.534756					12.1039	84.6205	0.0704309			15.1036	9.06595	0.00753368
0.596577	-0.098114	1.69913	48.3135	10.5203	0							1.10248	-0.534756					12.1048	84.5563	0.0703775			15.1044	9.06626	0.007543
0.597408	-0.098868	1.70079	48.3132	10.5286	0							1.10332	-0.534757					12.1056	84.4976	0.0702419			15.1052	9.06656	0.00753419
0.598239	-0.099547	1.70246	48.3128	10.5369	0							1.10415	-0.534757					12.1064	84.4517	0.0702829			15.1061	9.06686	0.0075435
0.599071	-0.09988	1.70412	48.3126	10.5453	0							1.10498	-0.534757					12.1073	84.4056	0.0701602			15.1069	9.06657	0.00754351
0.599902	-0.100085	1.70578	48.3126	10.5536	0							1.10581	-0.534757					12.1081	84.3575	0.0702055			15.1077	9.06511	0.00753371
0.600734	-0.10041	1.70745	48.3126	10.5619	0							1.10664	-0.534757					12.1089	84.2897	0.0701572			15.1086	9.06323	0.00754139
0.601565	-0.101431	1.70911	48.3128	10.5702	0							1.10747	-0.534758					12.1098	84.2211	0.0700163			15.1094	9.06134	0.00753076
0.602397	-0.103475	1.71077	48.3127	10.5785	0							1.10831	-0.534758					12.1106	84.1523	0.0700434			15.1102	9.05819	0.00753773
0.603228	-0.105515	1.71243	48.3127	10.5868	0							1.10914	-0.534758					12.1114	84.0837	0.0699021			15.1111	9.05407	0.0075347
0.604059	-0.107539	1.7141	48.3127	10.5952	0							1.10997	-0.534759					12.1123	84.0152	0.0699292			15.1119	9.04985	0.00752218
0.604891	-0.10958	1.71576	48.3126	10.6035	0							1.1108	-0.534759					12.1131	83.9464	0.069872			15.1127	9.04559	0.00753675
0.605722	-0.111596	1.71742	48.3124	10.6118	0							1.11163	-0.534759					12.1139	83.8935	0.0697375			15.1135	9.04136	0.00751513
0.606554	-0.113472	1.71908	48.3123	10.6201	0							1.11246	-0.534759					12.1148	83.8472	0.0697801			15.1144	9.03713	0.00752065
0.607385	-0.115102	1.72075	48.3123	10.6284	0							1.11329	-0.53476					12.1156	83.8008	0.0696577			15.1152	9.03274	0.00751707
0.608217	-0.116738	1.72241	48.3123	10.6367	0							1.11413	-0.53476					12.1164	83.7365	0.0696955			15.116	9.02828	0.00750435
0.609048	-0.118657	1.72407	48.3122	10.645	0							1.11496	-0.53476					12.1172	83.6678	0.0696402			15.1169	9.02381	0.00750967
0.609879	-0.12155	1.72574	48.3121	10.6534	0							1.11579	-0.53476					12.1181	83.5992	0.0694994			15.1177	9.01939	0.00749695
0.610711	-0.124519	1.7274	48.3121	10.6617	0							1.11662	-0.53476					12.1189	83.5307	0.069526			15.1185	9.01567	0.00750258
0.611542	-0.1275	1.72906	48.312	10.67	0							1.11745	-0.534761					12.1197	83.4606	0.0693849			15.1194	9.01216	0.00749958
0.612374	-0.130495	1.73073	48.3121	10.6783	0							1.11828	-0.534761					12.1206	83.3924	0.0694108			15.1202	9.00867	0.00748766
0.613205	-0.133495	1.73239	48.3122	10.6866	0							1.11911	-0.534761					12.1214	83.3329	0.0693577			15.121	9.00517	0.00749376
0.614037	-0.136516	1.73405	48.3117	10.6949	0							1.11995	-0.534761					12.1222	83.2876	0.0692308			15.1219	9.00166	0.00748184
0.614868	-0.139666	1.73571	48.3118	10.7033	0							1.12078	-0.534761					12.1231	83.2423	0.0692764			15.1227	8.99897	0.00748826
0.6157	-0.142846	1.73738	48.3116	10.7116	0							1.12161	-0.534761					12.1239	83.1895	0.0692356			15.1235	8.99736	0.00748648
0.616531	-0.145871	1.73904	48.3115	10.7199	0							1.12244	-0.534762					12.1247	83.1216	0.0691023			15.1244	8.996	0.00747624
0.617362	-0.1481	1.7407	48.3114	10.7282	0							1.12327	-0.534762					12.1256	83.0534	0.0691288			15.1252	8.99465	0.00748411
0.618194	-0.149268	1.74237	48.3113	10.7365	0							1.1241	-0.534762					12.1264	82.9856	0.0689892			15.126	8.99325	0.00747397
0.619025	-0.150441	1.74403	48.3112	10.7448	0							1.12493	-0.534763					12.1272	82.9177	0.0690158			15.1269	8.99179	0.00748178
0.619857	-0.151622	1.74569	48.3114	10.7531	0							1.12577	-0.534763					12.1281	82.8498	0.0689593			15.1277	8.99033	0.00748056
0.620688	-0.15279	1.74735	48.3115	10.7615	0							1.1266	-0.534763					12.1289	82.7857	0.0688215			15.1285	8.98886	0.00747035
0.62152	-0.153815	1.74902	48.3118	10.7698	0							1.12743	-0.534763					12.1297	82.7407	0.068859			15.1293	8.98739	0.00747812
0.622351	-0.154086	1.75068	48.312	10.7781	0							1.12826	-0.534764					12.1306	82.6954	0.0687387			15.1302	8.98593	0.00746792
0.623182	-0.153427	1.75234	48.3119	10.7864	0							1.12909	-0.534764					12.1314	82.6489	0.0687833			15.131	8.98591	0.00747628
0.624014	-0.15277	1.75401	48.312	10.7947	0							1.12992	-0.534764					12.1322	82.5834	0.0687366			15.1318	8.98667	0.00747659
0.624845	-0.152301	1.75567	48.312	10.803	0							1.13075	-0.534765					12.133	82.5104	0.0685964			15.1327	8.98753	0.00746828
0.625677	-0.152361	1.75733	48.3121	10.8114	0							1.13159	-0.534765					12.1339	82.4368	0.068618			15.1335	8.98821	0.0074779
0.626508	-0.152543	1.759	48.3122	10.8197	0							1.13242	-0.534765					12.1347	82.3634	0.0684745			15.1343	8.98756	0.00746893
0.62734	-0.152725	1.76066	48.312	10.828	0							1.13325	-0.534765					12.1355	82.2899	0.0684958			15.1352	8.98648	0.0074772
0.628171	-0.152906	1.76232	48.312	10.8363	0							1.13408	-0.534765					12.1364	82.218	0.0684353			15.136	8.98534	0.00747628
0.629003	-0.153087	1.76398	48.312	10.8446	0							1.13491	-0.534765					12.1372	82.163	0.0683003			15.1368	8.98415	0.00746632
0.629834	-0.152929	1.76565	48.3119	10.8529	0							1.13574	-0.534765					12.138	82.112	0.0683384			15.1377	8.98294	0.00747431
0.630665	-0.151924	1.76731	48.3119	10.8612	0							1.13657	-0.534765					12.1389	82.0606	0.0682137			15.1385	8.98169	0.00746431
0.631497	-0.150889	1.76897	48.3117	10.8696	0							1.13741	-0.534765					12.1397	82.0052	0.0682514			15.1393	8.97993	0.00747204
0.632328	-0.14981	1.77064	48.3118	10.8779	0							1.13824	-0.534765					12.1405	81.9309	0.0681974			15.1402	8.97776	0.0074704
0.63316	-0.14873	1.7723	48.3117	10.8862	0							1.13907	-0.534765					12.1414	81.857	0.0680539			15.141	8.97558	0.00745961
0.633991	-0.147955	1.77396	48.3115	10.8945	0							1.1399	-0.534765					12.1422	81.7863	0.0680756			15.1418	8.97275	0.00746651
0.634823	-0.147176	1.77563	48.3117	10.9028	0							1.14073	-0.534765					12.143	81.7213	0.0679374			15.1427	8.96926	0.00746388
0.635654	-0.146399	1.77729	48.3119	10.9111	0							1.14156	-0.534766					12.1439	81.6533	0.0679639			15.1435	8.96571	0.00745198
0.636486	-0.145623	1.77895	48.3123	10.9195	0							1.14239	-0.534766					12.1447	81.5861	0.0679076			15.1443	8.96216	0.007458
0.637317	-0.144868	1.78061	48.3126	10.9278	0							1.14323	-0.534766					12.1455	81.5322	0.0677757			15.1451	8.95861	0.00744608
0.638148	-0.14475	1.78228	48.3128	10.9361	0							1.14406	-0.534766					12.1464	81.4807	0.0678949			15.146	8.95506	0.00745209
0.63898	-0.145986	1.78394	48.313	10.9444	0							1.14489	-0.534767					12.1472	81.4292	0.0676891			15.1468	8.95156	0.00744915
0.639811	-0.147222	1.7856	48.3133	10.9527	0							1.14572	-0.534767					12.148	81.3558	0.0677186			15.1476	8.9481	0.00743731
0.640643	-0.148459	1.78727	48.3135	10.961	0							1.14655	-0.534767					12.1488	81.2787	0.067656			15.1485	8.94466	0.00744339
0.641474	-0.149678	1.78893	48.3137	10.9693	0							1.14738	-0.534768					12.1497	81.2013	0.0675104			15.1493	8.94127	0.0074316
0.642306	-0.150901	1.79059	48.314	10.9777	0							1.14821	-0.534768					12.1505	81.1239	0.0675273			15.1501	8.93822	0.00743787
0.643137	-0.152127	1.79225	48.3139	10.986	0							1.14905	-0.534768					12.1513	81.0466	0.0673818			15.151	8.93547	0.00743546
0.643968	-0.153351	1.79392	48.314	10.9943	0							1.14988	-0.534769					12.1522	80.9693	0.0673986			15.1518	8.93271	0.00742423
0.6448	-0.154572	1.79558	48.3143	11.0026	0							1.15071	-0.534769					12.153	80.9085	0.0673412			15.1526	8.92996	0.00743087
0.645631	-0.155758	1.79724	48.3145	11.0109	0							1.15154	-0.534769					12.1538	80.8582	0.0672141			15.1535	8.92721	0.00741965
0.646463	-0.156299	1.79891	48.3146	11.0192	0							1.15237	-0.53477					12.1547	80.8093	0.0672537			15.1543	8.92455	0.00742633
0.647294	-0.156683	1.80057	48.3145	11.0276	0							1.1532	-0.53477					12.1555	80.7468	0.0671265			15.1551	8.92304	0.0074246
0.648126	-0.157034	1.80223	48.3144	11.0359	0							1.15403	-0.53477					12.1563	80.6733	0.0671507			15.156	8.92234	0.00741476
0.648957	-0.15677	1.80389	48.3146	11.0442	0							1.15487	-0.534771					12.1572	80.5983	0.067089			15.1568	8.92164	0.0074231
0.649788	-0.155256	1.80556	48.315	11.0525	0							1.1557	-0.534771					12.158	80.5234	0.0669461			15.1576	8.91942	0.00741296
0.65062	-0.153753	1.80722	48.3151	11.0608	0							1.15653	-0.534771					12.1588	80.4483	0.0669642			15.1585	8.91567	0.0074194
0.651451	-0.152241	1.80888	48.3153	11.0691	0							1.15736	-0.534772					12.1597	80.3734	0.0668214			15.1593	8.91164	0.00741616
0.652283	-0.150735	1.81055	48.3156	11.0774	0							1.15819	-0.534772					12.1605	80.2999	0.0668401			15.1601	8.9076	0.00740389
0.653114	-0.149219	1.81221	48.316	11.0858	0							1.15902	-0.534772					12.1613	80.2459	0.066787			15.1609	8.90357	0.00740945
0.653946	-0.14761	1.81387	48.3163	11.0941	0							1.15986	-0.534773					12.1622	80.1939	0.0666627			15.1618	8.89954	0.00739719
0.654777	-0.145709	1.81553	48.3164	11.1024	0							1.16069	-0.534773					12.163	80.1396	0.0666988			15.1626	8.89622	0.00740303
0.655608	-0.143807	1.8172	48.3166	11.1107	0							1.16152	-0.534773					12.1638	80.0647	0.0665649			15.1634	8.89349	0.00740052
0.65644	-0.142182	1.81886	48.3168	11.119	0							1.16235	-0.534774					12.1646	79.9868	0.0665814			15.1643	8.89083	0.00738939
0.657271	-0.141894	1.82052	48.3169	11.1273	0							1.16318	-0.534774					12.1655	79.909	0.0665166			15.1651	8.88925	0.00739651
0.658103	-0.141607	1.82219	48.3171	11.1357	0							1.16401	-0.534774					12.1663	79.8308	0.0663719			15.1659	8.88946	0.00738705
0.658934	-0.141319	1.82385	48.3173	11.144	0							1.16484	-0.534774					12.1671	79.7531	0.0663869			15.1668	8.89042	0.00739643
0.659766	-0.141031	1.82551	48.3175	11.1523	0							1.16568	-0.534774					12.168	79.6753	0.0662425			15.1676	8.89138	0.00739723
0.660597	-0.140742	1.82717	48.3176	11.1606	0							1.16651	-0.534774					12.1688	79.6205	0.0662671			15.1684	8.89233	0.00738913
0.661429	-0.140456	1.82884	48.3179	11.1689	0							1.16734	-0.534774					12.1696	79.5687	0.0662227			15.1693	8.89329	0.00739882
0.66226	-0.140181	1.8305	48.3181	11.1772	0							1.16817	-0.534774					12.1705	79.5167	0.0661			15.1701	8.8942	0.0073907
0.663091	-0.139905	1.83216	48.3183	11.1855	0							1.169	-0.534774					12.1713	79.4474	0.0661291			15.1709	8.89472	0.00740019
0.663923	-0.139715	1.83383	48.3185	11.1939	0							1.16983	-0.534774					12.1721	79.3682	0.0659879			15.1718	8.895	0.00740052
0.664754	-0.14037	1.83549	48.3185	11.2022	0							1.17066	-0.534774					12.173	79.2887	0.0660012			15.1726	8.89498	0.00739174
0.665586	-0.141367	1.83715	48.3186	11.2105	0							1.17149	-0.534774					12.1738	79.2092	0.0659351			15.1734	8.89409	0.00740025
0.666417	-0.142362	1.83882	48.3187	11.2188	0							1.17233	-0.534774					12.1746	79.1291	0.0657896			15.1743	8.89276	0.00739044
0.667249	-0.143363	1.84048	48.3187	11.2271	0							1.17316	-0.534775					12.1755	79.0493	0.0658022			15.1751	8.89143	0.00739823
0.66808	-0.144356	1.84214	48.3189	11.2354	0							1.17399	-0.534775					12.1763	78.9841	0.0657419			15.1759	8.89011	0.00739712
0.668912	-0.145414	1.8438	48.3189	11.2438	0							1.17482	-0.534775					12.1771	78.9294	0.065613			15.1767	8.88877	0.00738712
0.669743	-0.147128	1.84547	48.319	11.2521	0							1.17565	-0.534775					12.178	78.8753	0.0656468			15.1776	8.88745	0.00739491
0.670574	-0.150011	1.84713	48.319	11.2604	0							1.17648	-0.534776					12.1788	78.815	0.0655203			15.1784	8.8878	0.00738562
0.671406	-0.152847	1.84879	48.3188	11.2687	0							1.17731	-0.534776					12.1796	78.7385	0.0655422			15.1792	8.88957	0.00739539
0.672237	-0.155142	1.85046	48.3187	11.277	0							1.17815	-0.534777					12.1804	78.6607	0.0654781			15.1801	8.89158	0.00739696
0.673069	-0.15676	1.85212	48.3186	11.2853	0							1.17898	-0.534777					12.1813	78.5827	0.0653347			15.1809	8.89332	0.00738963
0.6739	-0.158383	1.85378	48.3184	11.2936	0							1.17981	-0.534777					12.1821	78.5043	0.0653482			15.1817	8.8948	0.00739986
0.674732	-0.160005	1.85545	48.3183	11.302	0							1.18064	-0.534778					12.1829	78.4267	0.0652049			15.1826	8.89621	0.00740106
0.675563	-0.16163	1.85711	48.3181	11.3103	0							1.18147	-0.534778					12.1838	78.3515	0.0652198			15.1834	8.89762	0.00739333
0.676394	-0.163237	1.85877	48.3182	11.3186	0							1.1823	-0.534778					12.1846	78.2979	0.0651662			15.1842	8.89903	0.0074034
0.677226	-0.164505	1.86043	48.3181	11.3269	0							1.18314	-0.534779					12.1854	78.2458	0.0650439			15.1851	8.90044	0.00739568
0.678057	-0.164511	1.8621	48.318	11.3352	0							1.18397	-0.534779					12.1863	78.1943	0.0650791			15.1859	8.90067	0.00740526
0.678889	-0.164517	1.86376	48.3178	11.3435	0							1.1848	-0.534779					12.1871	78.1132	0.0649457			15.1867	8.89913	0.00740472
0.67972	-0.164785	1.86542	48.3177	11.3519	0							1.18563	-0.53478					12.1879	78.0302	0.0649556			15.1876	8.89709	0.00739433
0.680552	-0.166666	1.86709	48.3176	11.3602	0							1.18646	-0.53478					12.1888	77.9476	0.0648868			15.1884	8.89518	0.00740158
0.681383	-0.168724	1.86875	48.3173	11.3685	0							1.18729	-0.53478					12.1896	77.8653	0.0647403			15.1892	8.89337	0.00739114
0.682214	-0.170782	1.87041	48.3171	11.3768	0							1.18812	-0.534781					12.1904	77.7827	0.0647495			15.1901	8.89163	0.00739856
0.683046	-0.172833	1.87207	48.3169	11.3851	0							1.18895	-0.534781					12.1913	77.6999	0.064603			15.1909	8.88988	0.00739711
0.683877	-0.174808	1.87374	48.3166	11.3934	0							1.18979	-0.534781					12.1921	77.6355	0.0646195			15.1917	8.88812	0.00738676
0.684709	-0.176629	1.8754	48.3164	11.4017	0							1.19062	-0.534782					12.1929	77.5806	0.0645699			15.1925	8.88636	0.00739419
0.68554	-0.177697	1.87706	48.3164	11.4101	0							1.19145	-0.534782					12.1938	77.5256	0.0644466			15.1934	8.8848	0.00738392
0.686372	-0.178507	1.87873	48.3165	11.4184	0							1.19228	-0.534782					12.1946	77.4606	0.0644742			15.1942	8.88398	0.00739181
0.687203	-0.179294	1.88039	48.3166	11.4267	0							1.19311	-0.534783					12.1954	77.382	0.0643371			15.195	8.88383	0.00739141
0.688035	-0.178677	1.88205	48.3166	11.435	0							1.19394	-0.534783					12.1962	77.3094	0.0643516			15.1959	8.88368	0.0073824
0.688866	-0.177265	1.88372	48.3167	11.4433	0							1.19477	-0.534783					12.1971	77.2358	0.0642908			15.1967	8.88345	0.00739112
0.689697	-0.175776	1.88538	48.3166	11.4516	0							1.19561	-0.534784					12.1979	77.1572	0.0641503			15.1975	8.88304	0.00738197
0.690529	-0.17428	1.88704	48.3166	11.46	0							1.19644	-0.534784					12.1987	77.0757	0.0641609			15.1984	8.88256	0.00739049
0.69136	-0.172792	1.8887	48.3165	11.4683	0							1.19727	-0.534784					12.1996	76.9994	0.0640182			15.1992	8.88207	0.00739009
0.692192	-0.171303	1.89037	48.3164	11.4766	0							1.1981	-0.534785					12.2004	76.9372	0.0640376			15.2	8.88159	0.0073808
0.693023	-0.170256	1.89203	48.3164	11.4849	0							1.19893	-0.534785					12.2012	76.8799	0.0639879			15.2009	8.8811	0.00738928
0.693855	-0.169951	1.89369	48.3165	11.4932	0							1.19976	-0.534785					12.2021	76.8225	0.0638634			15.2017	8.88079	0.00738007
0.694686	-0.169724	1.89535	48.3165	11.5015	0							1.2006	-0.534786					12.2029	76.7488	0.0638857			15.2025	8.8808	0.00738882
0.695517	-0.169497	1.89702	48.3167	11.5098	0							1.20143	-0.534786					12.2037	76.6646	0.0637433			15.2034	8.88092	0.00738888
0.696349	-0.16919	1.89868	48.3166	11.5182	0							1.20226	-0.534786					12.2046	76.5787	0.0637492			15.2042	8.88104	0.00738009
0.69718	-0.168873	1.90034	48.3167	11.5265	0							1.20309	-0.534787					12.2054	76.4931	0.0636779			15.205	8.88034	0.00739761
0.698012	-0.168557	1.90201	48.3167	11.5348	0							1.20392	-0.534787					12.2062	76.4074	0.0635301			15.2059	8.87851	0.0073788
0.698843	-0.16824	1.90367	48.3165	11.5431	0							1.20475	-0.534787					12.2071	76.3216	0.0635353			15.2067	8.8767	0.00738617
0.699675	-0.167925	1.90533	48.3165	11.5514	0							1.20558	-0.534788					12.2079	76.2581	0.0633969			15.2075	8.87488	0.00738466
0.700506	-0.167608	1.907	48.3167	11.5597	0							1.20642	-0.534788					12.2087	76.2031	0.0634238			15.2083	8.87307	0.00737427
0.701338	-0.165609	1.90866	48.3167	11.5681	0							1.20725	-0.534788					12.2096	76.1479	0.063378			15.2092	8.8712	0.00738162
0.702169	-0.163267	1.91032	48.3167	11.5764	0							1.20808	-0.534788					12.2104	76.0861	0.0632532			15.21	8.86911	0.0073711
0.703	-0.160886	1.91198	48.3166	11.5847	0							1.20891	-0.534788					12.2112	76.0057	0.0632702			15.2108	8.86684	0.00737815
0.703832	-0.158474	1.91365	48.3164	11.593	0							1.20974	-0.534788					12.212	75.9192	0.0631248			15.2117	8.86457	0.00737626
0.704663	-0.156014	1.91531	48.3163	11.6013	0							1.21057	-0.534788					12.2129	75.8333	0.063129			15.2125	8.86202	0.0073654
0.705495	-0.153562	1.91697	48.3163	11.6096	0							1.2114	-0.534788					12.2137	75.747	0.0630574			15.2133	8.85903	0.00737195
0.706326	-0.151102	1.91864	48.3162	11.6179	0							1.21223	-0.534788					12.2145	75.6608	0.06291			15.2142	8.85595	0.00736057
0.707158	-0.148649	1.9203	48.3164	11.6263	0							1.21307	-0.534788					12.2154	75.5827	0.0629173			15.215	8.85287	0.00736687
0.707989	-0.146199	1.92196	48.3164	11.6346	0							1.2139	-0.534788					12.2162	75.5189	0.0628583			15.2158	8.84979	0.00736431
0.708821	-0.14524	1.92362	48.3165	11.6429	0							1.21473	-0.534788					12.217	75.4593	0.0627315			15.2167	8.84672	0.0073529
0.709652	-0.145014	1.92529	48.3165	11.6512	0							1.21556	-0.534788					12.2179	75.3996	0.0627573			15.2175	8.84376	0.00735924
0.710483	-0.14484	1.92695	48.3166	11.6595	0							1.21639	-0.534789					12.2187	75.3222	0.0626249			15.2183	8.84096	0.007348
0.711315	-0.144782	1.92861	48.3169	11.6678	0							1.21722	-0.534789					12.2195	75.2373	0.0626328			15.2192	8.83825	0.00735455
0.712146	-0.145191	1.93028	48.317	11.6762	0							1.21806	-0.53479					12.2204	75.1519	0.0625619			15.22	8.83546	0.00735226
0.712978	-0.14563	1.93194	48.317	11.6845	0							1.21889	-0.53479					12.2212	75.0664	0.0624157			15.2208	8.83238	0.00734099
0.713809	-0.146068	1.9336	48.3172	11.6928	0							1.21972	-0.53479					12.222	74.9806	0.0624196			15.2217	8.82908	0.00734717
0.714641	-0.14651	1.93527	48.3173	11.7011	0							1.22055	-0.534791					12.2229	74.8952	0.0622734			15.2225	8.82575	0.00733558
0.715472	-0.146948	1.93693	48.3175	11.7094	0							1.22138	-0.534791					12.2237	74.827	0.0622844			15.2233	8.82243	0.00734164
0.716303	-0.14739	1.93859	48.3176	11.7177	0							1.22221	-0.534791					12.2245	74.7686	0.0622318			15.2242	8.8191	0.00733888
0.717135	-0.147915	1.94025	48.3173	11.726	0							1.22304	-0.534792					12.2254	74.7112	0.0621088			15.225	8.81577	0.00732729
0.717966	-0.148443	1.94192	48.3171	11.7344	0							1.22388	-0.534792					12.2262	74.6396	0.0621299			15.2258	8.81328	0.00733369
0.718798	-0.148972	1.94358	48.3173	11.7427	0							1.22471	-0.534792					12.227	74.5561	0.0619908			15.2266	8.81188	0.00732325
0.719629	-0.15058	1.94524	48.3177	11.751	0							1.22554	-0.534793					12.2279	74.4715	0.0619955			15.2275	8.81048	0.00733091
0.720461	-0.152248	1.94691	48.318	11.7593	0							1.22637	-0.534793					12.2287	74.3862	0.0619248			15.2283	8.80958	0.00732995
0.721292	-0.153905	1.94857	48.3182	11.7676	0							1.2272	-0.534793					12.2295	74.3018	0.0617799			15.2291	8.8095	0.00732073
0.722123	-0.155562	1.95023	48.3181	11.7759	0							1.22803	-0.534794					12.2303	74.2166	0.0617837			15.23	8.80968	0.00732958
0.722955	-0.157223	1.95189	48.3183	11.7843	0							1.22886	-0.534794					12.2312	74.138	0.0616413			15.2308	8.80986	0.00732092
0.723786	-0.158891	1.95356	48.3186	11.7926	0							1.22969	-0.534795					12.232	74.0776	0.0616577			15.2316	8.81004	0.00732988
0.724618	-0.160603	1.95522	48.3188	11.8009	0							1.23053	-0.534795					12.2328	74.0232	0.0616099			15.2325	8.81023	0.00733003
0.725449	-0.162349	1.95688	48.3188	11.8092	0							1.23136	-0.534795					12.2337	73.9688	0.0614907			15.2333	8.8107	0.00732149
0.726281	-0.164097	1.95855	48.3187	11.8175	0							1.23219	-0.534796					12.2345	73.8911	0.0615097			15.2341	8.8116	0.00733088
0.727112	-0.165434	1.96021	48.3187	11.8258	0							1.23302	-0.534796					12.2353	73.8052	0.0613678			15.235	8.81259	0.00733167
0.727943	-0.166665	1.96187	48.3189	11.8341	0							1.23385	-0.534796					12.2362	73.7199	0.0613704			15.2358	8.81301	0.00732344
0.728775	-0.167888	1.96354	48.3189	11.8425	0							1.23468	-0.534797					12.237	73.6342	0.0612993			15.2366	8.8119	0.00733196
0.729606	-0.169115	1.9652	48.3189	11.8508	0							1.23551	-0.534797					12.2378	73.5485	0.0611544			15.2375	8.8098	0.00732182
0.730438	-0.170335	1.96686	48.319	11.8591	0							1.23635	-0.534797					12.2387	73.4628	0.0611567			15.2383	8.8077	0.00732888
0.731269	-0.171568	1.96852	48.3191	11.8674	0							1.23718	-0.534798					12.2395	73.3952	0.0610929			15.2391	8.8056	0.00732713
0.732101	-0.172667	1.97019	48.3194	11.8757	0							1.23801	-0.534798					12.2403	73.3348	0.0610397			15.24	8.80352	0.00731659
0.732932	-0.173287	1.97185	48.3195	11.884	0							1.23884	-0.534799					12.2412	73.2754	0.0609898			15.2408	8.80161	0.00732374
0.733764	-0.1739	1.97351	48.3197	11.8924	0							1.23967	-0.534799					12.242	73.2029	0.0608617			15.2416	8.80002	0.00731348
0.734595	-0.174323	1.97518	48.3198	11.9007	0							1.2405	-0.534799					12.2428	73.1179	0.0608694			15.2424	8.79864	0.00732104
0.735426	-0.174456	1.97684	48.3199	11.909	0							1.24134	-0.534799					12.2437	73.0306	0.0607247			15.2433	8.79716	0.00731985
0.736258	-0.174589	1.9785	48.3199	11.9173	0							1.24217	-0.534799					12.2445	72.9433	0.0607252			15.2441	8.79537	0.0073097
0.737089	-0.17472	1.98016	48.3198	11.9256	0							1.243	-0.534799					12.2453	72.8558	0.0606524			15.2449	8.79252	0.00731656
0.737921	-0.17484	1.98183	48.3198	11.9339	0							1.24383	-0.534799					12.2461	72.7682	0.0605068			15.2458	8.78941	0.00730529
0.738752	-0.17496	1.98349	48.3198	11.9422	0							1.24466	-0.534799					12.247	72.6966	0.0605133			15.2466	8.78629	0.00731149
0.739584	-0.175089	1.98515	48.3197	11.9506	0							1.24549	-0.534799					12.2478	72.636	0.0603857			15.2474	8.78317	0.00730889
0.740415	-0.174388	1.98682	48.3196	11.9589	0							1.24632	-0.534799					12.2486	72.5784	0.0604092			15.2483	8.78006	0.00729752
0.741247	-0.173391	1.98848	48.3195	11.9672	0							1.24716	-0.534799					12.2495	72.5209	0.0603613			15.2491	8.7767	0.00730361
0.742078	-0.172393	1.99014	48.3196	11.9755	0							1.24799	-0.534799					12.2503	72.4487	0.0602349			15.2499	8.77237	0.00729164
0.742909	-0.172736	1.99181	48.3196	11.9838	0							1.24882	-0.534799					12.2511	72.3643	0.0602422			15.2508	8.76768	0.00729666
0.743741	-0.173698	1.99347	48.3196	11.9921	0							1.24965	-0.5348					12.252	72.2759	0.060098			15.2516	8.763	0.00729276
0.744572	-0.174713	1.99513	48.3194	12.0005	0							1.25048	-0.5348					12.2528	72.1869	0.0600965			15.2524	8.75827	0.00728009
0.745404	-0.175729	1.99679	48.3193	12.0088	0							1.25131	-0.5348					12.2536	72.0982	0.0600226			15.2533	8.75343	0.00728487
0.746235	-0.176742	1.99846	48.3191	12.0171	0							1.25214	-0.534801					12.2545	72.0091	0.0598766			15.2541	8.7486	0.00727209
0.747067	-0.177755	2.00012	48.319	12.0254	0							1.25297	-0.534801					12.2553	71.9367	0.0598815			15.2549	8.74377	0.00727683
0.747898	-0.179084	2.00178	48.3187	12.0337	0							1.25381	-0.534802					12.2561	71.879	0.0597554			15.2558	8.73897	0.00727282
0.748729	-0.180593	2.00345	48.3183	12.042	0							1.25464	-0.534802					12.257	71.821	0.0597792			15.2566	8.73444	0.0072602
0.749561	-0.182127	2.00511	48.318	12.0503	0							1.25547	-0.534802					12.2578	71.7503	0.0597257			15.2574	8.7313	0.00726575
0.750392	-0.18303	2.00677	48.3179	12.0587	0							1.2563	-0.534803					12.2586	71.6657	0.0595894			15.2582	8.72956	0.00725499
0.751224	-0.183318	2.00843	48.3176	12.067	0							1.25713	-0.534803					12.2595	71.5785	0.0595896			15.2591	8.72782	0.00726227
0.752055	-0.183475	2.0101	48.3175	12.0753	0							1.25796	-0.534803					12.2603	71.4915	0.0594456			15.2599	8.72563	0.00726063
0.752887	-0.183632	2.01176	48.3175	12.0836	0							1.2588	-0.534804					12.2611	71.4044	0.0594447			15.2607	8.72188	0.00724944
0.753718	-0.183788	2.01342	48.3174	12.0919	0							1.25963	-0.534804					12.2619	71.317	0.0593721			15.2616	8.71759	0.00725482
0.75455	-0.183944	2.01509	48.3173	12.1002	0							1.26046	-0.534805					12.2628	71.2392	0.0592321			15.2624	8.71328	0.00724253
0.755381	-0.184249	2.01675	48.3171	12.1086	0							1.26129	-0.534805					12.2636	71.175	0.0592443			15.2632	8.70898	0.00724766
0.756212	-0.18482	2.01841	48.317	12.1169	0							1.26212	-0.534805					12.2644	71.1156	0.0591218			15.2641	8.70466	0.00724407
0.757044	-0.185455	2.02007	48.3167	12.1252	0							1.26295	-0.534806					12.2653	71.0455	0.059139			15.2649	8.70068	0.00723192
0.757875	-0.186203	2.02174	48.3166	12.1335	0							1.26378	-0.534806					12.2661	70.9596	0.0590741			15.2657	8.69772	0.00723774
0.758707	-0.187439	2.0234	48.3166	12.1418	0							1.26462	-0.534806					12.2669	70.8681	0.0589294			15.2666	8.69502	0.00722669
0.759538	-0.188801	2.02506	48.3166	12.1501	0							1.26545	-0.534807					12.2678	70.7766	0.0589242			15.2674	8.69215	0.00723306
0.76037	-0.190166	2.02673	48.3164	12.1584	0							1.26628	-0.534807					12.2686	70.6848	0.058848			15.2682	8.68872	0.00723044
0.761201	-0.191531	2.02839	48.3162	12.1668	0							1.26711	-0.534808					12.2694	70.5932	0.058701			15.2691	8.68499	0.00721877
0.762032	-0.192895	2.03005	48.3162	12.1751	0							1.26794	-0.534808					12.2703	70.5051	0.0586969			15.2699	8.68124	0.00722435
0.762864	-0.19426	2.03172	48.3162	12.1834	0							1.26877	-0.534808					12.2711	70.4332	0.0585599			15.2707	8.67751	0.00721256
0.763695	-0.1942	2.03338	48.3161	12.1917	0							1.2696	-0.534809					12.2719	70.3717	0.0585748			15.2716	8.67377	0.00721813
0.764527	-0.193595	2.03504	48.3161	12.2	0							1.27044	-0.534809					12.2728	70.3039	0.058521			15.2724	8.67002	0.00721502
0.765358	-0.192948	2.0367	48.3159	12.2083	0							1.27127	-0.53481					12.2736	70.222	0.0583885			15.2732	8.66633	0.00720325
0.76619	-0.191127	2.03837	48.3158	12.2167	0							1.2721	-0.53481					12.2744	70.1333	0.0583878			15.274	8.66275	0.0072089
0.767021	-0.188484	2.04003	48.3158	12.225	0							1.27293	-0.53481					12.2753	70.0445	0.0582439			15.2749	8.65908	0.00720588
0.767852	-0.185761	2.04169	48.3157	12.2333	0							1.27376	-0.534811					12.2761	69.9557	0.0582401			15.2757	8.65516	0.00719407
0.768684	-0.183	2.04336	48.3156	12.2416	0							1.27459	-0.534811					12.2769	69.867	0.0581663			15.2765	8.65091	0.00719932
0.769515	-0.18024	2.04502	48.3156	12.2499	0							1.27542	-0.534811					12.2777	69.7782	0.0580226			15.2774	8.64668	0.00718715
0.770347	-0.177478	2.04668	48.3157	12.2582	0							1.27626	-0.534812					12.2786	69.7032	0.0580243			15.2782	8.64244	0.00719228
0.771178	-0.175379	2.04834	48.3158	12.2665	0							1.27709	-0.534812					12.2794	69.6413	0.0578976			15.279	8.63822	0.00718875
0.77201	-0.173883	2.05001	48.3159	12.2749	0							1.27792	-0.534813					12.2802	69.5802	0.0579162			15.2799	8.63397	0.00717659
0.772841	-0.172492	2.05167	48.3161	12.2832	0							1.27875	-0.534813					12.2811	69.5012	0.0578579			15.2807	8.63029	0.00718193
0.773673	-0.171897	2.05333	48.3162	12.2915	0							1.27958	-0.534813					12.2819	69.4112	0.0577181			15.2815	8.62808	0.00717085
0.774504	-0.172683	2.055	48.3164	12.2998	0							1.28041	-0.534814					12.2827	69.3208	0.0577125			15.2824	8.62642	0.00717787
0.775335	-0.173761	2.05666	48.3166	12.3081	0							1.28124	-0.534814					12.2836	69.2305	0.057568			15.2832	8.62506	0.00717661
0.776167	-0.174839	2.05832	48.3164	12.3164	0							1.28208	-0.534814					12.2844	69.1404	0.0575623			15.284	8.62466	0.00716726
0.776998	-0.175921	2.05999	48.3162	12.3248	0							1.28291	-0.534814					12.2852	69.0506	0.0574875			15.2849	8.62491	0.00717582
0.77783	-0.177001	2.06165	48.3161	12.3331	0							1.28374	-0.534814					12.2861	68.9718	0.0573483			15.2857	8.62517	0.00716741
0.778661	-0.177963	2.06331	48.316	12.3414	0							1.28457	-0.534814					12.2869	68.909	0.0573584			15.2865	8.62542	0.00717625
0.779493	-0.178422	2.06497	48.3159	12.3497	0							1.2854	-0.534814					12.2877	68.8513	0.0572394			15.2874	8.62568	0.00717646
0.780324	-0.178773	2.06664	48.3158	12.358	0							1.28623	-0.534814					12.2886	68.7752	0.0572527			15.2882	8.62614	0.00716813
0.781156	-0.179124	2.0683	48.3158	12.3663	0							1.28706	-0.534814					12.2894	68.6868	0.0571842			15.289	8.62715	0.00717737
0.781987	-0.178953	2.06996	48.3157	12.3746	0							1.2879	-0.534814					12.2902	68.5969	0.0570414			15.2898	8.62843	0.00716969
0.782818	-0.178669	2.07163	48.3157	12.383	0							1.28873	-0.534814					12.2911	68.5069	0.0570352			15.2907	8.62972	0.00717939
0.78365	-0.178383	2.07329	48.3157	12.3913	0							1.28956	-0.534814					12.2919	68.4178	0.0568922			15.2915	8.62988	0.00717999
0.784481	-0.1781	2.07495	48.3159	12.3996	0							1.29039	-0.534815					12.2927	68.3283	0.0568864			15.2923	8.62771	0.00717053
0.785313	-0.177814	2.07661	48.3161	12.4079	0							1.29122	-0.534815					12.2935	68.2453	0.0568146			15.2932	8.6253	0.00717725
0.786144	-0.17753	2.07828	48.3162	12.4162	0							1.29205	-0.534815					12.2944	68.177	0.0566835			15.294	8.62298	0.00716666
0.786976	-0.178484	2.07994	48.3164	12.4245	0							1.29288	-0.534816					12.2952	68.1146	0.0566973			15.2948	8.62081	0.00717342
0.787807	-0.18021	2.0816	48.3165	12.4329	0							1.29372	-0.534816					12.296	68.038	0.0565714			15.2957	8.61866	0.00717162
0.788638	-0.182043	2.08327	48.3166	12.4412	0							1.29455	-0.534817					12.2969	67.9503	0.0565711			15.2965	8.61653	0.00716122
0.78947	-0.184357	2.08493	48.3168	12.4495	0							1.29538	-0.534817					12.2977	67.8613	0.0564976			15.2973	8.61475	0.00716821
0.790301	-0.187455	2.08659	48.317	12.4578	0							1.29621	-0.534817					12.2985	67.7716	0.0563555			15.2982	8.61297	0.00716673
0.791133	-0.190458	2.08826	48.3171	12.4661	0							1.29704	-0.534818					12.2994	67.6821	0.0563487			15.299	8.61117	0.00716524
0.791964	-0.193393	2.08992	48.3169	12.4744	0							1.29787	-0.534818					12.3002	67.5927	0.0562066			15.2998	8.60902	0.0071636
0.792796	-0.196496	2.09158	48.3167	12.4827	0							1.2987	-0.534818					12.301	67.5049	0.0562006			15.3007	8.60593	0.00715281
0.793627	-0.199749	2.09324	48.3166	12.4911	0							1.29954	-0.534819					12.3019	67.4375	0.0561361			15.3015	8.60284	0.00715885
0.794458	-0.202467	2.09491	48.3165	12.4994	0							1.30037	-0.534819					12.3027	67.3832	0.056018			15.3023	8.59976	0.00714768
0.79529	-0.203914	2.09657	48.3166	12.5077	0							1.3012	-0.53482					12.3035	67.3259	0.056039			15.3032	8.59667	0.00715371
0.796121	-0.204737	2.09823	48.3168	12.516	0							1.30203	-0.53482					12.3044	67.2531	0.0559176			15.304	8.59348	0.0071511
0.796953	-0.205349	2.0999	48.3168	12.5243	0							1.30286	-0.53482					12.3052	67.163	0.0559171			15.3048	8.58935	0.00713947
0.797784	-0.204964	2.10156	48.3166	12.5326	0							1.30369	-0.534821					12.306	67.0715	0.0558416			15.3056	8.58432	0.00714425
0.798616	-0.203979	2.10322	48.3164	12.541	0							1.30452	-0.534821					12.3069	66.9805	0.0556986			15.3065	8.57933	0.0071315
0.799447	-0.202991	2.10488	48.316	12.5493	0							1.30536	-0.534822					12.3077	66.8895	0.0556899			15.3073	8.5741	0.00713583
0.800278	-0.202006	2.10655	48.3158	12.5576	0							1.30619	-0.534822					12.3085	66.7981	0.055614			15.3081	8.56696	0.00713068
0.80111	-0.20102	2.10821	48.3158	12.5659	0							1.30702	-0.534822					12.3093	66.7185	0.0554761			15.309	8.55985	0.00711619
0.801941	-0.20003	2.10987	48.3156	12.5742	0							1.30785	-0.534823					12.3102	66.6571	0.0554842			15.3098	8.55275	0.00711884
0.802773	-0.199422	2.11154	48.3155	12.5825	0							1.30868	-0.534823					12.311	66.5977	0.0553674			15.3106	8.54561	0.00710437
0.803604	-0.199069	2.1132	48.3153	12.5908	0							1.30951	-0.534824					12.3118	66.5256	0.0553793			15.3115	8.53849	0.00710699
0.804436	-0.198718	2.11486	48.3151	12.5992	0							1.31035	-0.534824					12.3127	66.4351	0.0553117			15.3123	8.53179	0.00710124
0.805267	-0.198618	2.11652	48.3149	12.6075	0							1.31118	-0.534824					12.3135	66.3446	0.05517			15.3131	8.52803	0.00708835
0.806099	-0.199279	2.11819	48.3149	12.6158	0							1.31201	-0.534825					12.3143	66.2543	0.0551612			15.314	8.52463	0.0070939
0.80693	-0.200331	2.11985	48.3149	12.6241	0							1.31284	-0.534825					12.3152	66.1639	0.0550198			15.3148	8.52109	0.0070825
0.807761	-0.201382	2.12151	48.3149	12.6324	0							1.31367	-0.534826					12.316	66.0736	0.0550108			15.3156	8.51671	0.00708772
0.808593	-0.202437	2.12318	48.3148	12.6407	0							1.3145	-0.534826					12.3168	65.9924	0.0549394			15.3165	8.5116	0.00708378
0.809424	-0.203488	2.12484	48.3148	12.6491	0							1.31533	-0.534827					12.3177	65.9261	0.0548121			15.3173	8.50647	0.00707101
0.810256	-0.204179	2.1265	48.3151	12.6574	0							1.31617	-0.534827					12.3185	65.8628	0.0548242			15.3181	8.50136	0.00707526
0.811087	-0.204108	2.12817	48.3155	12.6657	0							1.317	-0.534827					12.3193	65.7912	0.0547023			15.319	8.49626	0.00706251
0.811919	-0.203701	2.12983	48.3158	12.674	0							1.31783	-0.534828					12.3202	65.7032	0.0547017			15.3198	8.49117	0.00706677
0.81275	-0.203296	2.13149	48.3159	12.6823	0							1.31866	-0.534828					12.321	65.6076	0.0546253			15.3206	8.48645	0.00706269
0.813582	-0.202228	2.13315	48.316	12.6906	0							1.31949	-0.534829					12.3218	65.512	0.0544802			15.3214	8.48265	0.00705067
0.814413	-0.200758	2.13482	48.316	12.6989	0							1.32032	-0.534829					12.3227	65.4165	0.0544663			15.3223	8.47884	0.00705598
0.815244	-0.199297	2.13648	48.3161	12.7073	0							1.32115	-0.534829					12.3235	65.3209	0.0543214			15.3231	8.47499	0.00704432
0.816076	-0.197833	2.13814	48.3162	12.7156	0							1.32198	-0.53483					12.3243	65.2298	0.0543091			15.3239	8.4709	0.00704949
0.816907	-0.196362	2.1398	48.316	12.7239	0							1.32282	-0.53483					12.3251	65.154	0.0542397			15.3248	8.46669	0.00704604
0.817739	-0.195122	2.14147	48.3159	12.7322	0							1.32365	-0.53483					12.326	65.0907	0.0541167			15.3256	8.46255	0.0070341
0.81857	-0.194929	2.14313	48.3159	12.7405	0							1.32448	-0.53483					12.3268	65.0223	0.054127			15.3264	8.45836	0.0070391
0.819402	-0.19527	2.14479	48.3159	12.7488	0							1.32531	-0.53483					12.3276	64.9395	0.0539991			15.3273	8.45421	0.00703563
0.820233	-0.195613	2.14646	48.3158	12.7572	0							1.32614	-0.53483					12.3285	64.847	0.0539912			15.3281	8.45044	0.00702388
0.821064	-0.19638	2.14812	48.3156	12.7655	0							1.32697	-0.53483					12.3293	64.7546	0.0539143			15.3289	8.4484	0.00702992
0.821896	-0.19749	2.14978	48.3155	12.7738	0							1.3278	-0.53483					12.3301	64.6623	0.0537727			15.3298	8.44636	0.00701977
0.822727	-0.198666	2.15145	48.3153	12.7821	0							1.32864	-0.53483					12.331	64.5698	0.0537605			15.3306	8.4443	0.00702652
0.823559	-0.199835	2.15311	48.3153	12.7904	0							1.32947	-0.53483					12.3318	64.4775	0.0536837			15.3314	8.44215	0.00702476
0.82439	-0.201008	2.15477	48.3155	12.7987	0							1.3303	-0.53483					12.3326	64.399	0.0536126			15.3323	8.43989	0.00701449
0.825222	-0.202181	2.15644	48.3154	12.807	0							1.33113	-0.53483					12.3335	64.337	0.0535542			15.3331	8.43763	0.00702105
0.826053	-0.203083	2.1581	48.3154	12.8154	0							1.33196	-0.534831					12.3343	64.2753	0.0534384			15.3339	8.43539	0.00701074
0.826885	-0.203194	2.15976	48.3156	12.8237	0							1.33279	-0.534831					12.3351	64.2022	0.0534466			15.3348	8.43314	0.00701731
0.827716	-0.202963	2.16142	48.3156	12.832	0							1.33363	-0.534831					12.336	64.1131	0.053315			15.3356	8.43108	0.00701551
0.828547	-0.201626	2.16309	48.3156	12.8403	0							1.33446	-0.534832					12.3368	64.0193	0.0533031			15.3364	8.42987	0.00700573
0.829379	-0.198609	2.16475	48.3156	12.8486	0							1.33529	-0.534832					12.3376	63.9265	0.0532255			15.3372	8.42932	0.00701342
0.83021	-0.195021	2.16641	48.3157	12.8569	0							1.33612	-0.534833					12.3385	63.8335	0.0530843			15.3381	8.42877	0.00700453
0.831042	-0.191434	2.16807	48.3157	12.8653	0							1.33695	-0.534833					12.3393	63.7403	0.0530707			15.3389	8.42795	0.00701239
0.831873	-0.187853	2.16974	48.3157	12.8736	0							1.33778	-0.534833					12.3401	63.6578	0.0529339			15.3397	8.42629	0.00701136
0.832705	-0.184253	2.1714	48.3157	12.8819	0							1.33861	-0.534834					12.3409	63.5911	0.0529355			15.3406	8.42463	0.00700156
0.833536	-0.180655	2.17306	48.3157	12.8902	0							1.33944	-0.534834					12.3418	63.5302	0.0528825			15.3414	8.42297	0.00700861
0.834367	-0.177796	2.17473	48.3159	12.8985	0							1.34028	-0.534835					12.3426	63.4627	0.0527656			15.3422	8.42131	0.0069988
0.835199	-0.175276	2.17639	48.3161	12.9068	0							1.34111	-0.534835					12.3434	63.3792	0.0527663			15.3431	8.41965	0.00700584
0.83603	-0.173854	2.17805	48.3162	12.9151	0							1.34194	-0.534836					12.3443	63.2871	0.0526299			15.3439	8.41807	0.00700449
0.836862	-0.174627	2.17971	48.3164	12.9235	0							1.34277	-0.534836					12.3451	63.1948	0.0526164			15.3447	8.41669	0.00699484
0.837693	-0.1762	2.18138	48.3167	12.9318	0							1.3436	-0.534836					12.3459	63.1025	0.0525396			15.3456	8.41537	0.00700214
0.838525	-0.177771	2.18304	48.3169	12.9401	0							1.34443	-0.534837					12.3468	63.0102	0.0523998			15.3464	8.41339	0.00699235
0.839356	-0.179342	2.1847	48.317	12.9484	0							1.34526	-0.534837					12.3476	62.9242	0.0523887			15.3472	8.40956	0.00699835
0.840187	-0.180908	2.18637	48.3172	12.9567	0							1.3461	-0.534838					12.3484	62.8531	0.0522605			15.3481	8.40578	0.00699518
0.841019	-0.18248	2.18803	48.3177	12.965	0							1.34693	-0.534838					12.3493	62.79	0.0522675			15.3489	8.40213	0.00698368
0.84185	-0.18359	2.18969	48.318	12.9734	0							1.34776	-0.534838					12.3501	62.7216	0.0522128			15.3497	8.39815	0.00698891
0.842682	-0.184379	2.19136	48.3181	12.9817	0							1.34859	-0.534839					12.3509	62.6369	0.0520865			15.3506	8.39401	0.00697714
0.843513	-0.18511	2.19302	48.3182	12.99	0							1.34942	-0.534839					12.3518	62.5432	0.0520749			15.3514	8.38987	0.00698209
0.844345	-0.185464	2.19468	48.3182	12.9983	0							1.35025	-0.53484					12.3526	62.4493	0.0519344			15.3522	8.38583	0.00697869
0.845176	-0.185575	2.19634	48.3182	13.0066	0							1.35109	-0.53484					12.3534	62.3552	0.0519187			15.353	8.3819	0.00696699
0.846008	-0.185638	2.19801	48.3186	13.0149	0							1.35192	-0.534841					12.3543	62.2614	0.0518405			15.3539	8.37796	0.0069721
0.846839	-0.185705	2.19967	48.3189	13.0232	0							1.35275	-0.534841					12.3551	62.1682	0.0517005			15.3547	8.37379	0.00696035
0.84767	-0.185773	2.20133	48.3191	13.0316	0							1.35358	-0.534841					12.3559	62.0912	0.0516919			15.3555	8.36907	0.00696503
0.848502	-0.185841	2.203	48.3192	13.0399	0							1.35441	-0.534842					12.3567	62.0307	0.0515727			15.3564	8.36439	0.00696112
0.849333	-0.186642	2.20466	48.3193	13.0482	0							1.35524	-0.534842					12.3576	61.9737	0.0515859			15.3572	8.35966	0.00694884
0.850165	-0.189127	2.20632	48.3196	13.0565	0							1.35607	-0.534843					12.3584	61.9033	0.0515328			15.358	8.35495	0.00695328
0.850996	-0.192553	2.20798	48.3198	13.0648	0							1.35691	-0.534843					12.3592	61.8104	0.051403			15.3589	8.35026	0.00694102
0.851828	-0.195553	2.20965	48.3198	13.0731	0							1.35774	-0.534844					12.3601	61.7173	0.0513875			15.3597	8.34556	0.00694546
0.852659	-0.197589	2.21131	48.3198	13.0815	0							1.35857	-0.534844					12.3609	61.6246	0.0513102			15.3605	8.34196	0.00694201
0.853491	-0.199089	2.21297	48.3198	13.0898	0							1.3594	-0.534844					12.3617	61.5316	0.0511714			15.3614	8.33836	0.00693067
0.854322	-0.200586	2.21464	48.32	13.0981	0							1.36023	-0.534845					12.3626	61.4389	0.0511557			15.3622	8.3345	0.00693591
0.855153	-0.202087	2.2163	48.3202	13.1064	0							1.36106	-0.534845					12.3634	61.35	0.0510188			15.363	8.32895	0.00692367
0.855985	-0.203589	2.21796	48.3205	13.1147	0							1.36189	-0.534846					12.3642	61.2762	0.0510125			15.3639	8.32339	0.00692737
0.856816	-0.204343	2.21963	48.3208	13.123	0							1.36272	-0.534846					12.3651	61.2149	0.0509563			15.3647	8.31784	0.00692275
0.857648	-0.203088	2.22129	48.321	13.1313	0							1.36356	-0.534847					12.3659	61.1466	0.0508412			15.3655	8.31227	0.00690981
0.858479	-0.200488	2.22295	48.3211	13.1397	0							1.36439	-0.534847					12.3667	61.0591	0.0508376			15.3664	8.3067	0.00691349
0.859311	-0.197889	2.22461	48.321	13.148	0							1.36522	-0.534847					12.3676	60.9622	0.0506999			15.3672	8.30125	0.00690891
0.860142	-0.194865	2.22628	48.3213	13.1563	0							1.36605	-0.534847					12.3684	60.8654	0.0506803			15.368	8.29824	0.00689709
0.860973	-0.191345	2.22794	48.3214	13.1646	0							1.36688	-0.534847					12.3692	60.7684	0.0505997			15.3689	8.29551	0.006903
0.861805	-0.187831	2.2296	48.3214	13.1729	0							1.36771	-0.534847					12.3701	60.6713	0.0504582			15.3697	8.29279	0.00689244
0.862636	-0.184312	2.23127	48.3213	13.1812	0							1.36854	-0.534847					12.3709	60.5776	0.0504395			15.3705	8.29017	0.00689851
0.863468	-0.180792	2.23293	48.3214	13.1896	0							1.36938	-0.534847					12.3717	60.4973	0.0503066			15.3713	8.28756	0.00689634
0.864299	-0.177263	2.23459	48.3216	13.1979	0							1.37021	-0.534847					12.3726	60.4308	0.0503061			15.3722	8.28497	0.00688589
0.865131	-0.174	2.23625	48.3215	13.2062	0							1.37104	-0.534847					12.3734	60.3616	0.0502496			15.373	8.28237	0.00689201
0.865962	-0.171087	2.23792	48.3214	13.2145	0							1.37187	-0.534847					12.3742	60.2802	0.0501267			15.3738	8.27975	0.00688156
0.866793	-0.168234	2.23958	48.3213	13.2228	0							1.3727	-0.534847					12.375	60.1856	0.0501138			15.3747	8.27717	0.00688768
0.867625	-0.165476	2.24124	48.3212	13.2311	0							1.37353	-0.534847					12.3759	60.0907	0.0499748			15.3755	8.27484	0.00688563
0.868456	-0.162856	2.24291	48.3212	13.2394	0							1.37437	-0.534848					12.3767	59.9958	0.049956			15.3763	8.27301	0.00687563
0.869288	-0.160262	2.24457	48.3212	13.2478	0							1.3752	-0.534848					12.3775	59.9013	0.0498772			15.3772	8.27105	0.00688233
0.870119	-0.157675	2.24623	48.3214	13.2561	0							1.37603	-0.534849					12.3784	59.8071	0.0497388			15.378	8.26728	0.00687167
0.870951	-0.155093	2.2479	48.3216	13.2644	0							1.37686	-0.534849					12.3792	59.7232	0.0497246			15.3788	8.26235	0.00687633
0.871782	-0.152501	2.24956	48.3217	13.2727	0							1.37769	-0.53485					12.38	59.6588	0.0496032			15.3797	8.25742	0.00687223
0.872614	-0.150378	2.25122	48.3216	13.281	0							1.37852	-0.53485					12.3809	59.5944	0.0496093			15.3805	8.25248	0.00685986
0.873445	-0.149221	2.25288	48.3217	13.2893	0							1.37935	-0.53485					12.3817	59.5222	0.0495525			15.3813	8.24752	0.006864
0.874276	-0.14855	2.25455	48.3218	13.2977	0							1.38018	-0.534851					12.3825	59.4323	0.0494256			15.3822	8.24261	0.00685165
0.875108	-0.148383	2.25621	48.3221	13.306	0							1.38102	-0.534851					12.3834	59.3369	0.049408			15.383	8.23799	0.00685593
0.875939	-0.14947	2.25787	48.3222	13.3143	0							1.38185	-0.534852					12.3842	59.2416	0.0492694			15.3838	8.235	0.00685276
0.876771	-0.151275	2.25954	48.3223	13.3226	0							1.38268	-0.534852					12.385	59.1458	0.0492492			15.3847	8.23198	0.00684203
0.877602	-0.153057	2.2612	48.3223	13.3309	0							1.38351	-0.534853					12.3859	59.0505	0.0491697			15.3855	8.22844	0.00684753
0.878434	-0.154846	2.26286	48.3224	13.3392	0							1.38434	-0.534853					12.3867	58.9633	0.0490348			15.3863	8.22429	0.00683611
0.879265	-0.156634	2.26452	48.3228	13.3475	0							1.38517	-0.534853					12.3875	58.8941	0.0490287			15.3871	8.22013	0.00684088
0.880096	-0.15842	2.26619	48.3233	13.3559	0							1.386	-0.534854					12.3884	58.8346	0.0489163			15.388	8.21595	0.00683741
0.880928	-0.160714	2.26785	48.3235	13.3642	0							1.38684	-0.534854					12.3892	58.768	0.0489227			15.3888	8.21177	0.00682572
0.881759	-0.163431	2.26951	48.3239	13.3725	0							1.38767	-0.534855					12.39	58.6868	0.0488612			15.3896	8.2076	0.00683046
0.882591	-0.166204	2.27118	48.3239	13.3808	0							1.3885	-0.534855					12.3908	58.5968	0.0487314			15.3905	8.20342	0.00682699
0.883422	-0.169278	2.27284	48.324	13.3891	0							1.38933	-0.534856					12.3917	58.5067	0.0487151			15.3913	8.19915	0.00682347
0.884254	-0.172571	2.2745	48.324	13.3974	0							1.39016	-0.534856					12.3925	58.4165	0.0485816			15.3921	8.19484	0.0068199
0.885085	-0.175855	2.27617	48.3239	13.4058	0							1.39099	-0.534856					12.3933	58.3264	0.0485651			15.393	8.19001	0.0068079
0.885917	-0.179141	2.27783	48.324	13.4141	0							1.39183	-0.534857					12.3942	58.2393	0.0484913			15.3938	8.18301	0.00681117
0.886748	-0.18243	2.27949	48.3242	13.4224	0							1.39266	-0.534857					12.395	58.1652	0.048366			15.3946	8.17602	0.00679717
0.887579	-0.185708	2.28115	48.3244	13.4307	0							1.39349	-0.534858					12.3958	58.1033	0.0483677			15.3955	8.169	0.00679953
0.888411	-0.188879	2.28282	48.3244	13.439	0							1.39432	-0.534858					12.3967	58.0417	0.0482582			15.3963	8.16202	0.0067937
0.889242	-0.191931	2.28448	48.3243	13.4473	0							1.39515	-0.534859					12.3975	57.9666	0.0482595			15.3971	8.15502	0.00677973
0.890074	-0.194954	2.28614	48.3241	13.4556	0							1.39598	-0.534859					12.3983	57.8731	0.0481893			15.398	8.14826	0.00678216
0.890905	-0.197363	2.28781	48.3237	13.464	0							1.39681	-0.53486					12.3992	57.7795	0.0480537			15.3988	8.14328	0.00676913
0.891737	-0.199237	2.28947	48.3238	13.4723	0							1.39765	-0.53486					12.4	57.6854	0.0480334			15.3996	8.13942	0.0067736
0.892568	-0.20106	2.29113	48.3236	13.4806	0							1.39848	-0.53486					12.4008	57.5913	0.0479551			15.4005	8.13559	0.0067704
0.893399	-0.202876	2.29279	48.3233	13.4889	0							1.39931	-0.534861					12.4017	57.4977	0.0478195			15.4013	8.13193	0.00675915
0.894231	-0.204694	2.29446	48.3232	13.4972	0							1.40014	-0.534861					12.4025	57.4132	0.0478029			15.4021	8.12843	0.00676431
0.895062	-0.206518	2.29612	48.3233	13.5055	0							1.40097	-0.534862					12.4033	57.3456	0.0476823			15.4029	8.12469	0.00675317
0.895894	-0.207764	2.29778	48.3231	13.5139	0							1.4018	-0.534862					12.4042	57.2833	0.0476856			15.4038	8.12073	0.0067581
0.896725	-0.207741	2.29945	48.3225	13.5222	0							1.40263	-0.534863					12.405	57.2137	0.0476308			15.4046	8.11674	0.00675479
0.897557	-0.20714	2.30111	48.322	13.5305	0							1.40347	-0.534863					12.4058	57.1271	0.0475086			15.4054	8.11277	0.00674337
0.898388	-0.205929	2.30277	48.3217	13.5388	0							1.4043	-0.534864					12.4066	57.0313	0.0474899			15.4063	8.1092	0.00674834
0.89922	-0.203256	2.30443	48.3215	13.5471	0							1.40513	-0.534864					12.4075	56.9355	0.0473532			15.4071	8.1063	0.00673754
0.900051	-0.199049	2.3061	48.3217	13.5554	0							1.40596	-0.534864					12.4083	56.84	0.0473306			15.4079	8.10348	0.00674327
0.900882	-0.194728	2.30776	48.3218	13.5637	0							1.40679	-0.534865					12.4091	56.7477	0.0472525			15.4088	8.10033	0.00674079
0.901714	-0.190409	2.30942	48.3217	13.5721	0							1.40762	-0.534865					12.41	56.6655	0.0471232			15.4096	8.09577	0.00672948
0.902545	-0.186077	2.31109	48.3216	13.5804	0							1.40845	-0.534866					12.4108	56.5963	0.0471169			15.4104	8.09102	0.00673371
0.903377	-0.181716	2.31275	48.3216	13.5887	0							1.40929	-0.534866					12.4116	56.5329	0.0470052			15.4113	8.0863	0.00672168
0.904208	-0.177133	2.31441	48.3215	13.597	0							1.41012	-0.534867					12.4125	56.4675	0.0470082			15.4121	8.08155	0.00672583
0.90504	-0.172223	2.31608	48.3215	13.6053	0							1.41095	-0.534867					12.4133	56.3962	0.0469513			15.4129	8.07679	0.00672187
0.905871	-0.167444	2.31774	48.3215	13.6136	0							1.41178	-0.534868					12.4141	56.2992	0.046825			15.4138	8.0723	0.00670995
0.906702	-0.163259	2.3194	48.3213	13.622	0							1.41261	-0.534868					12.415	56.2024	0.0468007			15.4146	8.06999	0.00671519
0.907534	-0.159696	2.32106	48.3213	13.6303	0							1.41344	-0.534868					12.4158	56.1056	0.046664			15.4154	8.06794	0.00670531
0.908365	-0.156135	2.32273	48.3214	13.6386	0							1.41427	-0.534868					12.4166	56.0088	0.0466396			15.4163	8.0659	0.00671168
0.909197	-0.152578	2.32439	48.3212	13.6469	0							1.41511	-0.534868					12.4175	55.9122	0.0465591			15.4171	8.06264	0.00670947
0.910028	-0.149006	2.32605	48.321	13.6552	0							1.41594	-0.534868					12.4183	55.8214	0.0464253			15.4179	8.05927	0.00669866
0.91086	-0.145441	2.32772	48.3211	13.6635	0							1.41677	-0.534868					12.4191	55.7565	0.0464164			15.4187	8.0559	0.00670391
0.911691	-0.142236	2.32938	48.3212	13.6718	0							1.4176	-0.534868					12.42	55.6917	0.0463067			15.4196	8.05254	0.00670111
0.912522	-0.139798	2.33104	48.3212	13.6802	0							1.41843	-0.534868					12.4208	55.6233	0.046307			15.4204	8.04915	0.00669025
0.913354	-0.137441	2.3327	48.3212	13.6885	0							1.41926	-0.534868					12.4216	55.5387	0.0462434			15.4212	8.04578	0.00669549
0.914185	-0.135465	2.33437	48.3211	13.6968	0							1.42009	-0.534868					12.4224	55.4445	0.0461135			15.4221	8.04247	0.00668467
0.915017	-0.134322	2.33603	48.321	13.7051	0							1.42093	-0.534868					12.4233	55.3507	0.0460908			15.4229	8.0392	0.00668998
0.915848	-0.133359	2.33769	48.321	13.7134	0							1.42176	-0.534868					12.4241	55.2565	0.0459573			15.4237	8.03594	0.00668726
0.91668	-0.132395	2.33936	48.3209	13.7217	0							1.42259	-0.534869					12.4249	55.1623	0.0459894			15.4246	8.03383	0.00667699
0.917511	-0.13143	2.34102	48.3209	13.7301	0							1.42342	-0.534869					12.4258	55.072	0.0458575			15.4254	8.03194	0.00668336
0.918343	-0.130464	2.34268	48.3209	13.7384	0							1.42425	-0.53487					12.4266	54.9985	0.0457343			15.4262	8.03006	0.00667376
0.919174	-0.13003	2.34435	48.3207	13.7467	0							1.42508	-0.53487					12.4274	54.9378	0.0457335			15.4271	8.02819	0.00668023
0.920006	-0.13134	2.34601	48.3206	13.755	0							1.42591	-0.534871					12.4283	54.8775	0.0456282			15.4279	8.02632	0.00667868
0.920837	-0.134072	2.34767	48.3206	13.7633	0							1.42675	-0.534871					12.4291	54.8102	0.0456301			15.4287	8.02444	0.00666909
0.921668	-0.136797	2.34933	48.3208	13.7716	0							1.42758	-0.534872					12.4299	54.718	0.0455637			15.4296	8.02292	0.0066757
0.9225	-0.13947	2.351	48.321	13.7799	0							1.42841	-0.534872					12.4308	54.6234	0.0454313			15.4304	8.02288	0.00666703
0.923331	-0.142134	2.35266	48.3208	13.7883	0							1.42924	-0.534873					12.4316	54.5288	0.0454073			15.4312	8.02294	0.00667506
0.924163	-0.14479	2.35432	48.3208	13.7966	0							1.43007	-0.534873					12.4324	54.4338	0.0452739			15.4321	8.02173	0.00667458
0.924994	-0.147455	2.35599	48.3211	13.8049	0							1.4309	-0.534873					12.4333	54.3394	0.0452497			15.4329	8.0199	0.0066653
0.925826	-0.150123	2.35765	48.3213	13.8132	0							1.43173	-0.534874					12.4341	54.2519	0.045174			15.4337	8.01806	0.00667179
0.926657	-0.152633	2.35931	48.3214	13.8215	0							1.43257	-0.534874					12.4349	54.1884	0.0450569			15.4345	8.0162	0.00666223
0.927488	-0.15454	2.36097	48.321	13.8298	0							1.4334	-0.534875					12.4358	54.125	0.0450584			15.4354	8.01435	0.00666871
0.92832	-0.15587	2.36264	48.3208	13.8382	0							1.43423	-0.534875					12.4366	54.0571	0.0449497			15.4362	8.0125	0.00666717
0.929151	-0.157248	2.3643	48.321	13.8465	0							1.43506	-0.534876					12.4374	53.974	0.044941			15.437	8.01065	0.00665762
0.929983	-0.158765	2.36596	48.321	13.8548	0							1.43589	-0.534876					12.4382	53.882	0.0448681			15.4379	8.01008	0.00666462
0.930814	-0.160392	2.36763	48.3209	13.8631	0							1.43672	-0.534877					12.4391	53.7897	0.0447376			15.4387	8.00955	0.00665616
0.931646	-0.162014	2.36929	48.321	13.8714	0							1.43755	-0.534877					12.4399	53.6974	0.0447146			15.4395	8.00856	0.00666353
0.932477	-0.163641	2.37095	48.3209	13.8797	0							1.43839	-0.534878					12.4407	53.6041	0.0445838			15.4404	8.0033	0.00666093
0.933308	-0.16526	2.37262	48.3209	13.888	0							1.43922	-0.534878					12.4416	53.5171	0.0445624			15.4412	7.99791	0.0066485
0.93414	-0.166885	2.37428	48.3208	13.8964	0							1.44005	-0.534878					12.4424	53.4458	0.0444966			15.442	7.99252	0.00665202
0.934971	-0.168061	2.37594	48.3209	13.9047	0							1.44088	-0.534879					12.4432	53.383	0.0443874			15.4429	7.98714	0.00663955
0.935803	-0.168457	2.3776	48.321	13.913	0							1.44171	-0.534879					12.4441	53.3203	0.0443886			15.4437	7.98175	0.00664306
0.936634	-0.168693	2.37927	48.3209	13.9213	0							1.44254	-0.53488					12.4449	53.2492	0.0442796			15.4445	7.97637	0.00663858
0.937466	-0.168997	2.38093	48.3209	13.9296	0							1.44338	-0.53488					12.4457	53.1552	0.0442642			15.4454	7.96972	0.0066256
0.938297	-0.169389	2.38259	48.3208	13.9379	0							1.44421	-0.534881					12.4466	53.0587	0.044185			15.4462	7.96294	0.00662799
0.939128	-0.169783	2.38426	48.3207	13.9463	0							1.44504	-0.534881					12.4474	52.9622	0.0440517			15.447	7.95618	0.0066144
0.93996	-0.170177	2.38592	48.3207	13.9546	0							1.44587	-0.534882					12.4482	52.8657	0.0440244			15.4479	7.94862	0.0066164
0.940791	-0.17057	2.38758	48.3205	13.9629	0							1.4467	-0.534882					12.4491	52.7694	0.0438913			15.4487	7.94055	0.00660989
0.941623	-0.170962	2.38924	48.3205	13.9712	0							1.44753	-0.534883					12.4499	52.6823	0.0438679			15.4495	7.93248	0.00659524
0.942454	-0.171371	2.39091	48.3203	13.9795	0							1.44836	-0.534883					12.4507	52.6181	0.043805			15.4503	7.92438	0.00659646
0.943286	-0.171814	2.39257	48.3202	13.9878	0							1.4492	-0.534883					12.4516	52.5558	0.0436998			15.4512	7.91633	0.00658182
0.944117	-0.172274	2.39423	48.32	13.9962	0							1.45003	-0.534884					12.4524	52.4896	0.0436989			15.452	7.90824	0.00658302
0.944949	-0.17276	2.3959	48.3197	14.0045	0							1.45086	-0.534884					12.4532	52.4085	0.0436376			15.4528	7.90152	0.00657686
0.94578	-0.173307	2.39756	48.3195	14.0128	0							1.45169	-0.534885					12.454	52.313	0.0435118			15.4537	7.89535	0.0065636
0.946611	-0.173881	2.39922	48.3196	14.0211	0							1.45252	-0.534885					12.4549	52.2177	0.0434848			15.4545	7.88956	0.00656652
0.947443	-0.174453	2.40089	48.3197	14.0294	0							1.45335	-0.534886					12.4557	52.1227	0.0433535			15.4553	7.88398	0.0065539
0.948274	-0.175026	2.40255	48.3197	14.0377	0							1.45418	-0.534886					12.4565	52.0275	0.0433265			15.4562	7.87667	0.00655643
0.949106	-0.1756	2.40421	48.3196	14.046	0							1.45501	-0.534887					12.4574	51.9376	0.0432495			15.457	7.86855	0.00655001
0.949937	-0.176122	2.40587	48.3194	14.0544	0							1.45585	-0.534887					12.4582	51.8632	0.0431293			15.4578	7.8603	0.00653534
0.950769	-0.176492	2.40754	48.3195	14.0627	0							1.45668	-0.534888					12.459	51.7965	0.0431224			15.4587	7.85208	0.00653635
0.9516	-0.176747	2.4092	48.3194	14.071	0							1.45751	-0.534888					12.4599	51.7298	0.0430152			15.4595	7.84382	0.00652164
0.952431	-0.177013	2.41086	48.3195	14.0793	0							1.45834	-0.534889					12.4607	51.6559	0.0430085			15.4603	7.83593	0.00652278
0.953263	-0.17747	2.41253	48.3195	14.0876	0							1.45917	-0.534889					12.4615	51.5647	0.0429398			15.4612	7.83148	0.00651764
0.954094	-0.178499	2.41419	48.3196	14.0959	0							1.46	-0.53489					12.4624	51.4695	0.0428107			15.462	7.8281	0.00650655
0.954926	-0.179524	2.41585	48.3199	14.1043	0							1.46084	-0.53489					12.4632	51.3802	0.0427855			15.4628	7.8247	0.00651157
0.955757	-0.180551	2.41751	48.32	14.1126	0							1.46167	-0.534891					12.464	51.2942	0.0426612			15.4637	7.82023	0.00650829
0.956589	-0.181578	2.41918	48.3203	14.1209	0							1.4625	-0.534891					12.4649	51.2012	0.0426381			15.4645	7.81529	0.00649656
0.95742	-0.182603	2.42084	48.3206	14.1292	0							1.46333	-0.534891					12.4657	51.1056	0.0425596			15.4653	7.8103	0.00650025
0.958252	-0.183587	2.4225	48.3208	14.1375	0							1.46416	-0.534892					12.4665	51.0385	0.0424409			15.4661	7.80532	0.00648829
0.959083	-0.18445	2.42416	48.3209	14.1458	0							1.46499	-0.534892					12.4674	50.9742	0.0424373			15.467	7.80034	0.00649195
0.959914	-0.185313	2.42583	48.3213	14.1541	0							1.46582	-0.534893					12.4682	50.9095	0.0423327			15.4678	7.79536	0.00648781
0.960746	-0.186179	2.42749	48.3216	14.1625	0							1.46666	-0.534893					12.469	50.8343	0.0423254			15.4686	7.79099	0.00647613
0.961577	-0.18706	2.42915	48.3218	14.1708	0							1.46749	-0.534894					12.4698	50.7385	0.0422543			15.4695	7.7872	0.00648053
0.962409	-0.187954	2.43082	48.3222	14.1791	0							1.46832	-0.534894					12.4707	50.6427	0.0421239			15.4703	7.78351	0.00646963
0.96324	-0.188849	2.43248	48.3222	14.1874	0							1.46915	-0.534895					12.4715	50.547	0.0420949			15.4711	7.77972	0.0064743
0.964072	-0.189739	2.43414	48.3222	14.1957	0							1.46998	-0.534895					12.4723	50.4512	0.0419647			15.472	7.77582	0.0064711
0.964903	-0.190634	2.43581	48.3222	14.204	0							1.47081	-0.534896					12.4732	50.3565	0.041936			15.4728	7.77192	0.00646009
0.965735	-0.191514	2.43747	48.3223	14.2124	0							1.47164	-0.534896					12.474	50.2758	0.041863			15.4736	7.76802	0.00646461
0.966566	-0.19233	2.43913	48.3223	14.2207	0							1.47247	-0.534896					12.4748	50.213	0.0417531			15.4745	7.7641	0.0064536
0.967397	-0.193105	2.4408	48.3222	14.229	0							1.47331	-0.534896					12.4757	50.1499	0.041751			15.4753	7.76019	0.00645811
0.968229	-0.193867	2.44246	48.3221	14.2373	0							1.47414	-0.534896					12.4765	50.0789	0.0416451			15.4761	7.75647	0.00645493
0.96906	-0.194419	2.44412	48.322	14.2456	0							1.47497	-0.534896					12.4773	49.987	0.0416274			15.477	7.75425	0.00644471
0.969892	-0.194416	2.44578	48.3221	14.2539	0							1.4758	-0.534896					12.4782	49.8943	0.0415506			15.4778	7.75243	0.00645078
0.970723	-0.194414	2.44745	48.3222	14.2622	0							1.47663	-0.534896					12.479	49.8022	0.0414239			15.4786	7.75015	0.00644132
0.971555	-0.194411	2.44911	48.3221	14.2706	0							1.47746	-0.534896					12.4798	49.7097	0.041397			15.4795	7.74731	0.00644694
0.972386	-0.194409	2.45077	48.3223	14.2789	0							1.47829	-0.534896					12.4807	49.6172	0.0412704			15.4803	7.74437	0.00644454
0.973217	-0.19439	2.45243	48.3223	14.2872	0							1.47913	-0.534896					12.4815	49.527	0.041244			15.4811	7.7414	0.00643434
0.974049	-0.194165	2.4541	48.3225	14.2955	0							1.47996	-0.534896					12.4823	49.4572	0.0411774			15.4819	7.73845	0.00643962
0.97488	-0.193415	2.45576	48.3225	14.3038	0							1.48079	-0.534897					12.4832	49.3955	0.0410733			15.4828	7.73552	0.00642944
0.975712	-0.192669	2.45742	48.3226	14.3121	0							1.48162	-0.534897					12.484	49.3317	0.0410705			15.4836	7.73257	0.00644246
0.976543	-0.192018	2.45909	48.3227	14.3205	0							1.48245	-0.534898					12.4848	49.2525	0.0409617			15.4844	7.73078	0.00643275
0.977375	-0.191781	2.46075	48.3225	14.3288	0							1.48328	-0.534898					12.4856	49.1581	0.0409388			15.4853	7.72939	0.0064237
0.978206	-0.191771	2.46241	48.3223	14.3371	0							1.48412	-0.534899					12.4865	49.0651	0.0408608			15.4861	7.72797	0.00643026
0.979037	-0.191762	2.46408	48.3223	14.3454	0							1.48495	-0.534899					12.4873	48.9708	0.0407339			15.4869	7.72599	0.00642112
0.979869	-0.191752	2.46574	48.3225	14.3537	0							1.48578	-0.534899					12.4881	48.8767	0.0407046			15.4878	7.72387	0.00642714
0.9807	-0.191743	2.4674	48.3226	14.362	0							1.48661	-0.5349					12.489	48.784	0.040578			15.4886	7.72177	0.00642539
0.981532	-0.191729	2.46906	48.3227	14.3703	0							1.48744	-0.5349					12.4898	48.7024	0.0405543			15.4894	7.71966	0.00641592
0.982363	-0.191698	2.47073	48.3229	14.3787	0							1.48827	-0.534901					12.4906	48.6399	0.0404944			15.4903	7.71756	0.00642188
0.983195	-0.191658	2.47239	48.3228	14.387	0							1.4891	-0.534901					12.4915	48.5771	0.0403936			15.4911	7.71545	0.00641241
0.984026	-0.191572	2.47405	48.3229	14.3953	0							1.48994	-0.534902					12.4923	48.5079	0.0403873			15.4919	7.71347	0.00641843
0.984857	-0.191145	2.47572	48.3228	14.4036	0							1.49077	-0.534902					12.4931	48.4134	0.0402708			15.4928	7.71159	0.00641683
0.985689	-0.190063	2.47738	48.3228	14.4119	0							1.4916	-0.534903					12.494	48.3196	0.040241			15.4936	7.70971	0.00640755
0.98652	-0.188975	2.47904	48.3226	14.4202	0							1.49243	-0.534903					12.4948	48.2252	0.0401626			15.4944	7.70675	0.00640554
0.987352	-0.187883	2.4807	48.3227	14.4286	0							1.49326	-0.534904					12.4956	48.1313	0.0400361			15.4953	7.70195	0.00640231
0.988183	-0.186791	2.48237	48.3226	14.4369	0							1.49409	-0.534904					12.4965	48.0386	0.0400067			15.4961	7.69685	0.0064059
0.989015	-0.185715	2.48403	48.3229	14.4452	0							1.49492	-0.534905					12.4973	47.9539	0.0399329			15.4969	7.69174	0.00640165
0.989846	-0.18485	2.48569	48.3232	14.4535	0							1.49575	-0.534905					12.4981	47.89	0.0398231			15.4977	7.68661	0.0063897
0.990678	-0.184538	2.48736	48.3234	14.4618	0							1.49659	-0.534906					12.499	47.8258	0.0398178			15.4986	7.68149	0.00639313
0.991509	-0.184226	2.48902	48.3233	14.4701	0							1.49742	-0.534906					12.4998	47.7576	0.0397149			15.4994	7.67689	0.0063814
0.992341	-0.183774	2.49068	48.3232	14.4784	0							1.49825	-0.534907					12.5006	47.6667	0.0396965			15.5002	7.67283	0.00638548
0.993172	-0.182827	2.49234	48.3232	14.4868	0							1.49908	-0.534907					12.5015	47.5744	0.0396203			15.5011	7.66882	0.00638212
0.994003	-0.181881	2.49401	48.3233	14.4951	0							1.49991	-0.534908					12.5023	47.4817	0.0394958			15.5019	7.66474	0.00637109
0.994835	-0.180929	2.49567	48.3232	14.5034	0							1.50074	-0.534908					12.5031	47.3884	0.039466			15.5027	7.65956	0.00637491
0.995666	-0.179983	2.49733	48.3233	14.5117	0							1.50158	-0.534909					12.5039	47.2961	0.0393414			15.5036	7.65424	0.00637054
0.996498	-0.179039	2.499	48.3233	14.52	0							1.50241	-0.534909					12.5048	47.2061	0.0393129			15.5044	7.64893	0.00635847
0.997329	-0.177987	2.50066	48.3232	14.5283	0							1.50324	-0.53491					12.5056	47.1323	0.0392448			15.5052	7.64361	0.0063617
0.998161	-0.176522	2.50232	48.3231	14.5367	0							1.50407	-0.53491					12.5064	47.0722	0.039142			15.5061	7.6383	0.00634963
0.998992	-0.174835	2.50399	48.3229	14.545	0							1.5049	-0.534911					12.5073	47.0097	0.039138			15.5069	7.63305	0.00635288
0.999823	-0.173191	2.50565	48.3228	14.5533	0							1.50573	-0.534911					12.5081	46.931	0.0390323			15.5077	7.62859	0.00634884
1.00066	-0.171689	2.50731	48.3229	14.5616	0							1.50656	-0.534911					12.5089	46.8391	0.0390084			15.5086	7.62454	0.00633767
1.00149	-0.170275	2.50897	48.323	14.5699	0							1.5074	-0.534912					12.5098	46.7477	0.0389321			15.5094	7.62037	0.00634188
1.00232	-0.168862	2.51064	48.3231	14.5782	0							1.50823	-0.534912					12.5106	46.6564	0.0388094			15.5102	7.61556	0.00633053
1.00315	-0.167447	2.5123	48.3231	14.5865	0							1.50906	-0.534913					12.5114	46.5655	0.0387803			15.5111	7.61012	0.00633388
1.00398	-0.16606	2.51396	48.3229	14.5949	0							1.50989	-0.534913					12.5123	46.4745	0.0386581			15.5119	7.60452	0.00632929
1.00481	-0.164789	2.51563	48.323	14.6032	0							1.51072	-0.534914					12.5131	46.392	0.0386324			15.5127	7.59891	0.00631703
1.00564	-0.163764	2.51729	48.3232	14.6115	0							1.51155	-0.534914					12.5139	46.3322	0.0385732			15.5136	7.59331	0.00631996
1.00648	-0.163422	2.51895	48.3232	14.6198	0							1.51238	-0.534915					12.5148	46.2713	0.0384767			15.5144	7.58772	0.00630772
1.00731	-0.163058	2.52061	48.3232	14.6281	0							1.51321	-0.534915					12.5156	46.202	0.0384689			15.5152	7.58292	0.00631098
1.00814	-0.162982	2.52228	48.3233	14.6364	0							1.51405	-0.534916					12.5164	46.1185	0.0383592			15.516	7.57983	0.0063077
1.00897	-0.163582	2.52394	48.3234	14.6448	0							1.51488	-0.534916					12.5173	46.0398	0.0383839			15.5169	7.57746	0.00629785
1.0098	-0.164191	2.5256	48.3237	14.6531	0							1.51571	-0.534917					12.5181	45.9549	0.0382698			15.5177	7.57509	0.00630346
1.01063	-0.164799	2.52727	48.3241	14.6614	0							1.51654	-0.534917					12.5189	45.8656	0.0381514			15.5185	7.57123	0.0062933
1.01146	-0.165409	2.52893	48.3241	14.6697	0							1.51737	-0.534918					12.5197	45.7756	0.0381227			15.5194	7.56654	0.00629731
1.01229	-0.166017	2.53059	48.3243	14.678	0							1.5182	-0.534918					12.5206	45.6857	0.0380022			15.5202	7.56183	0.0062934
1.01313	-0.166627	2.53226	48.3245	14.6863	0							1.51903	-0.534919					12.5214	45.62	0.0379831			15.521	7.55714	0.00628193
1.01396	-0.16787	2.53392	48.3245	14.6946	0							1.51987	-0.534919					12.5222	45.5582	0.0379301			15.5219	7.55244	0.00628558
1.01479	-0.169115	2.53558	48.3246	14.703	0							1.5207	-0.53492					12.5231	45.4943	0.0378323			15.5227	7.54783	0.00627416
1.01562	-0.170357	2.53724	48.3246	14.7113	0							1.52153	-0.53492					12.5239	45.4039	0.0378136			15.5235	7.54403	0.00627822
1.01645	-0.171903	2.53891	48.325	14.7196	0							1.52236	-0.534921					12.5247	45.3126	0.0376927			15.5244	7.54066	0.00627523
1.01728	-0.17349	2.54057	48.3252	14.7279	0							1.52319	-0.534921					12.5256	45.2209	0.037662			15.5252	7.5373	0.00626489
1.01812	-0.175067	2.54223	48.3254	14.7362	0							1.52402	-0.534922					12.5264	45.1296	0.0375858			15.526	7.53348	0.00626944
1.01895	-0.17665	2.5439	48.3254	14.7445	0							1.52486	-0.534922					12.5272	45.0383	0.0374648			15.5269	7.52923	0.00625855
1.01978	-0.178217	2.54556	48.3254	14.7529	0							1.52569	-0.534923					12.5281	44.9467	0.0374337			15.5277	7.52489	0.00626251
1.02061	-0.179803	2.54722	48.3256	14.7612	0							1.52652	-0.534923					12.5289	44.8701	0.0373189			15.5285	7.52053	0.0062589
1.02144	-0.181212	2.54888	48.3257	14.7695	0							1.52735	-0.534924					12.5297	44.8092	0.0373066			15.5294	7.51619	0.0062628
1.02227	-0.18253	2.55055	48.3256	14.7778	0							1.52818	-0.534924					12.5306	44.7487	0.0372561			15.5302	7.51185	0.00625167
1.0231	-0.183839	2.55221	48.3257	14.7861	0							1.52901	-0.534925					12.5314	44.6729	0.0371547			15.531	7.50793	0.00624072
1.02394	-0.18502	2.55387	48.3258	14.7944	0							1.52984	-0.534925					12.5322	44.5814	0.0371298			15.5318	7.50447	0.00624516
1.02477	-0.186188	2.55554	48.3258	14.8027	0							1.53068	-0.534926					12.5331	44.4892	0.0370088			15.5327	7.50117	0.00624235
1.0256	-0.18734	2.5572	48.326	14.8111	0							1.53151	-0.534926					12.5339	44.3976	0.0369769			15.5335	7.49777	0.00623206
1.02643	-0.188504	2.55886	48.3258	14.8194	0							1.53234	-0.534927					12.5347	44.3052	0.0369004			15.5343	7.49354	0.00623639
1.02726	-0.189663	2.56053	48.3258	14.8277	0							1.53317	-0.534927					12.5355	44.2131	0.0367794			15.5352	7.48891	0.00622521
1.02809	-0.190813	2.56219	48.326	14.836	0							1.534	-0.534928					12.5364	44.127	0.0367495			15.536	7.48428	0.00622885
1.02892	-0.191666	2.56385	48.3259	14.8443	0							1.53483	-0.534928					12.5372	44.0649	0.0366438			15.5368	7.47967	0.006225
1.02975	-0.191854	2.56551	48.326	14.8526	0							1.53566	-0.534929					12.538	44.0034	0.0366364			15.5377	7.47506	0.00621369
1.03059	-0.192042	2.56718	48.326	14.861	0							1.53649	-0.534929					12.5389	43.9412	0.036585			15.5385	7.47049	0.00621735
1.03142	-0.192135	2.56884	48.3259	14.8693	0							1.53733	-0.53493					12.5397	43.8519	0.0364781			15.5393	7.46748	0.00620672
1.03225	-0.18968	2.5705	48.3259	14.8776	0							1.53816	-0.53493					12.5405	43.7618	0.0364473			15.5402	7.4652	0.00621199
1.03308	-0.187232	2.57217	48.3259	14.8859	0							1.53899	-0.534931					12.5414	43.6723	0.0363289			15.541	7.46291	0.00621009
1.03391	-0.184788	2.57383	48.3259	14.8942	0							1.53982	-0.534931					12.5422	43.5827	0.0362981			15.5418	7.45934	0.0062002
1.03474	-0.182348	2.57549	48.326	14.9025	0							1.54065	-0.534932					12.543	43.4928	0.0362234			15.5427	7.45484	0.0062043
1.03557	-0.17989	2.57715	48.3262	14.9108	0							1.54148	-0.534932					12.5439	43.4057	0.0361063			15.5435	7.45019	0.00619304
1.03641	-0.177434	2.57882	48.3261	14.9192	0							1.54232	-0.534932					12.5447	43.346	0.0360887			15.5443	7.44552	0.00619661
1.03724	-0.174686	2.58048	48.3262	14.9275	0							1.54315	-0.534933					12.5455	43.2864	0.0360391			15.5452	7.44086	0.00619274
1.03807	-0.171917	2.58214	48.3265	14.9358	0							1.54398	-0.534934					12.5464	43.2261	0.035946			15.546	7.43622	0.00618143
1.0389	-0.169267	2.58381	48.3267	14.9441	0							1.54481	-0.534934					12.5472	43.1499	0.0359324			15.5468	7.43204	0.0061852
1.03973	-0.169279	2.58547	48.3267	14.9524	0							1.54564	-0.534935					12.548	43.0604	0.0358204			15.5476	7.42828	0.00617446
1.04056	-0.16994	2.58713	48.3266	14.9607	0							1.54647	-0.534935					12.5489	42.9708	0.035789			15.5485	7.42461	0.0061788
1.0414	-0.170605	2.5888	48.3265	14.9691	0							1.5473	-0.534935					12.5497	42.8807	0.0357142			15.5493	7.41987	0.00617531
1.04223	-0.17126	2.59046	48.3267	14.9774	0							1.54814	-0.534936					12.5505	42.7904	0.0355964			15.5501	7.41399	0.00616347
1.04306	-0.171922	2.59212	48.3267	14.9857	0							1.54897	-0.534936					12.5513	42.7012	0.0355645			15.551	7.40783	0.00616588
1.04389	-0.172593	2.59378	48.3268	14.994	0							1.5498	-0.534937					12.5522	42.6273	0.035454			15.5518	7.40166	0.00615334
1.04472	-0.173368	2.59545	48.327	15.0023	0							1.55063	-0.534938					12.553	42.5692	0.0354418			15.5526	7.39552	0.00615563
1.04555	-0.174181	2.59711	48.3271	15.0106	0							1.55146	-0.534938					12.5538	42.5106	0.0353932			15.5535	7.38933	0.00615049
1.04638	-0.174931	2.59877	48.3274	15.0189	0							1.55229	-0.534939					12.5547	42.4472	0.0353			15.5543	7.38326	0.00613801
1.04722	-0.174985	2.60044	48.3277	15.0273	0							1.55312	-0.534939					12.5555	42.362	0.0352806			15.5551	7.37809	0.00614072
1.04805	-0.174751	2.6021	48.3277	15.0356	0							1.55396	-0.53494					12.5563	42.2769	0.0351674			15.556	7.37322	0.00612917
1.04888	-0.174516	2.60376	48.3277	15.0439	0							1.55479	-0.53494					12.5572	42.192	0.0351391			15.5568	7.36829	0.00613247
1.04971	-0.174284	2.60542	48.3277	15.0522	0							1.55562	-0.53494					12.558	42.1071	0.0350684			15.5576	7.36317	0.00612829
1.05054	-0.174049	2.60709	48.3277	15.0605	0							1.55645	-0.534941					12.5588	42.022	0.0349557			15.5585	7.35799	0.00611664
1.05137	-0.173815	2.60875	48.3277	15.0688	0							1.55728	-0.534941					12.5597	41.9376	0.0349272			15.5593	7.3528	0.00611969
1.0522	-0.173819	2.61041	48.3276	15.0772	0							1.55811	-0.534942					12.5605	41.8809	0.0348266			15.5601	7.34762	0.00610803
1.05303	-0.176228	2.61208	48.3277	15.0855	0							1.55894	-0.534943					12.5613	41.824	0.0348213			15.561	7.34259	0.00611113
1.05387	-0.178603	2.61374	48.3278	15.0938	0							1.55978	-0.534943					12.5622	41.766	0.0347734			15.5618	7.33791	0.00610709
1.0547	-0.180662	2.6154	48.3278	15.1021	0							1.56061	-0.534944					12.563	41.6835	0.0346733			15.5626	7.33423	0.00609627
1.05553	-0.182315	2.61707	48.3277	15.1104	0							1.56144	-0.534944					12.5638	41.595	0.0346439			15.5634	7.33133	0.00610087
1.05636	-0.183973	2.61873	48.3275	15.1187	0							1.56227	-0.534945					12.5647	41.5061	0.0345285			15.5643	7.32843	0.00609846
1.05719	-0.18562	2.62039	48.3275	15.127	0							1.5631	-0.534945					12.5655	41.4174	0.0344962			15.5651	7.32454	0.00608831
1.05802	-0.187179	2.62205	48.3276	15.1354	0							1.56393	-0.534945					12.5663	41.3289	0.0344225			15.5659	7.31967	0.00609199
1.05886	-0.188631	2.62372	48.3277	15.1437	0							1.56476	-0.534945					12.5671	41.2411	0.0343078			15.5668	7.31482	0.00608063
1.05969	-0.190164	2.62538	48.3278	15.152	0							1.5656	-0.534945					12.568	41.1713	0.0342836			15.5676	7.30996	0.00608391
1.06052	-0.189498	2.62704	48.3279	15.1603	0							1.56643	-0.534945					12.5688	41.113	0.0341891			15.5684	7.30508	0.00607986
1.06135	-0.187823	2.62871	48.3279	15.1686	0							1.56726	-0.534945					12.5696	41.0577	0.034183			15.5693	7.30019	0.00606849
1.06218	-0.186033	2.63037	48.3281	15.1769	0							1.56809	-0.534945					12.5705	40.9938	0.0341334			15.5701	7.29607	0.00607205
1.06301	-0.184839	2.63203	48.3283	15.1853	0							1.56892	-0.534945					12.5713	40.9151	0.0340332			15.5709	7.2932	0.00606184
1.06384	-0.184008	2.63369	48.3285	15.1936	0							1.56975	-0.534945					12.5721	40.8293	0.0340057			15.5718	7.29083	0.00606696
1.06468	-0.183223	2.63536	48.3287	15.2019	0							1.57058	-0.534945					12.573	40.7422	0.0338929			15.5726	7.28745	0.00606456
1.06551	-0.182437	2.63702	48.329	15.2102	0							1.57142	-0.534945					12.5738	40.6552	0.0338613			15.5734	7.28276	0.00605392
1.06634	-0.181654	2.63868	48.3292	15.2185	0							1.57225	-0.534945					12.5746	40.5677	0.0337887			15.5743	7.27783	0.00605721
1.06717	-0.180867	2.64035	48.3293	15.2268	0							1.57308	-0.534946					12.5755	40.4849	0.0336774			15.5751	7.2729	0.00604583
1.068	-0.180707	2.64201	48.3296	15.2351	0							1.57391	-0.534947					12.5763	40.4202	0.0336565			15.5759	7.26795	0.00604899
1.06883	-0.18092	2.64367	48.3295	15.2435	0							1.57474	-0.534947					12.5771	40.36	0.0335642			15.5768	7.26302	0.00604488
1.06966	-0.181176	2.64533	48.3296	15.2518	0							1.57557	-0.534948					12.578	40.2959	0.0335528			15.5776	7.25815	0.00603354
1.0705	-0.181244	2.647	48.3298	15.2601	0							1.5764	-0.534948					12.5788	40.2143	0.0334922			15.5784	7.25343	0.00603682
1.07133	-0.181091	2.64866	48.3299	15.2684	0							1.57724	-0.534949					12.5796	40.1294	0.0333828			15.5792	7.2488	0.00602568
1.07216	-0.180908	2.65032	48.3299	15.2767	0							1.57807	-0.534949					12.5805	40.0445	0.0333523			15.5801	7.24358	0.00602883
1.07299	-0.180725	2.65199	48.33	15.285	0							1.5789	-0.53495					12.5813	39.9596	0.0332417			15.5809	7.23714	0.00602398
1.07382	-0.180542	2.65365	48.33	15.2934	0							1.57973	-0.53495					12.5821	39.8744	0.0332109			15.5817	7.23011	0.00601114
1.07465	-0.18036	2.65531	48.3301	15.3017	0							1.58056	-0.534951					12.5829	39.7895	0.0331402			15.5826	7.22311	0.00601254
1.07548	-0.180438	2.65698	48.3302	15.31	0							1.58139	-0.534951					12.5838	39.7253	0.0330384			15.5834	7.21606	0.00599947
1.07632	-0.180944	2.65864	48.33	15.3183	0							1.58222	-0.534952					12.5846	39.6708	0.0330288			15.5842	7.20901	0.00600083
1.07715	-0.181508	2.6603	48.33	15.3266	0							1.58306	-0.534952					12.5854	39.6178	0.0329444			15.5851	7.20213	0.00599503
1.07798	-0.18207	2.66196	48.3299	15.3349	0							1.58389	-0.534953					12.5863	39.5409	0.03293			15.5859	7.19629	0.00598254
1.07881	-0.181308	2.66363	48.3297	15.3432	0							1.58472	-0.534953					12.5871	39.4565	0.0328629			15.5867	7.1913	0.00598524
1.07964	-0.180215	2.66529	48.3296	15.3516	0							1.58555	-0.534954					12.5879	39.3718	0.0327532			15.5876	7.18606	0.00597379
1.08047	-0.179104	2.66695	48.3297	15.3599	0							1.58638	-0.534954					12.5888	39.2861	0.0327217			15.5884	7.17997	0.00597627
1.0813	-0.177996	2.66862	48.3297	15.3682	0							1.58721	-0.534955					12.5896	39.2013	0.0326508			15.5892	7.17333	0.00597097
1.08214	-0.176881	2.67028	48.3297	15.3765	0							1.58804	-0.534955					12.5904	39.1163	0.032541			15.5901	7.16667	0.00595827
1.08297	-0.175773	2.67194	48.3298	15.3848	0							1.58888	-0.534956					12.5913	39.0434	0.0325144			15.5909	7.16001	0.0059599
1.0838	-0.174029	2.6736	48.3299	15.3931	0							1.58971	-0.534956					12.5921	38.9846	0.0324207			15.5917	7.15338	0.00594721
1.08463	-0.17196	2.67527	48.33	15.4015	0							1.59054	-0.534957					12.5929	38.9279	0.0324116			15.5926	7.14676	0.00594886
1.08546	-0.169842	2.67693	48.3302	15.4098	0							1.59137	-0.534957					12.5938	38.8532	0.0323569			15.5934	7.14123	0.0059438
1.08629	-0.169465	2.67859	48.3305	15.4181	0							1.5922	-0.534958					12.5946	38.7709	0.0322528			15.5942	7.13692	0.00593257
1.08712	-0.171025	2.68026	48.3307	15.4264	0							1.59303	-0.534958					12.5954	38.6878	0.0322228			15.5951	7.13284	0.00593622
1.08796	-0.172789	2.68192	48.3309	15.4347	0							1.59387	-0.534959					12.5963	38.6046	0.032115			15.5959	7.12689	0.00592492
1.08879	-0.174565	2.68358	48.331	15.443	0							1.5947	-0.534959					12.5971	38.521	0.0320842			15.5967	7.11944	0.00592647
1.08962	-0.176318	2.68525	48.3311	15.4513	0							1.59553	-0.53496					12.5979	38.4376	0.0320148			15.5975	7.112	0.00592028
1.09045	-0.178098	2.68691	48.3313	15.4597	0							1.59636	-0.53496					12.5987	38.3587	0.0319089			15.5984	7.10451	0.00590696
1.09128	-0.180064	2.68857	48.3313	15.468	0							1.59719	-0.534961					12.5996	38.2974	0.0318889			15.5992	7.09706	0.00590786
1.09211	-0.182257	2.69023	48.3317	15.4763	0							1.59802	-0.534961					12.6004	38.2386	0.0318007			15.6	7.0896	0.00589456
1.09294	-0.18444	2.6919	48.3319	15.4846	0							1.59885	-0.534962					12.6012	38.1666	0.0317846			15.6009	7.08283	0.00589573
1.09378	-0.185767	2.69356	48.3319	15.4929	0							1.59969	-0.534962					12.6021	38.0836	0.0317201			15.6017	7.0773	0.00589061
1.09461	-0.185709	2.69522	48.332	15.5012	0							1.60052	-0.534963					12.6029	37.9989	0.0316123			15.6025	7.07227	0.00587914
1.09544	-0.185585	2.69688	48.3318	15.5096	0							1.60135	-0.534963					12.6037	37.9145	0.03158			15.6034	7.06735	0.00588208
1.09627	-0.185461	2.69855	48.3318	15.5179	0							1.60218	-0.534964					12.6046	37.8298	0.0314717			15.6042	7.06253	0.00587803
1.0971	-0.185337	2.70021	48.3318	15.5262	0							1.60301	-0.534964					12.6054	37.7446	0.031439			15.605	7.05772	0.00586696
1.09793	-0.185213	2.70187	48.3317	15.5345	0							1.60384	-0.534965					12.6062	37.6601	0.0313684			15.6059	7.05296	0.00587004
1.09876	-0.185089	2.70354	48.3314	15.5428	0							1.60467	-0.534965					12.6071	37.6008	0.0312709			15.6067	7.04818	0.00585902
1.0996	-0.186416	2.7052	48.3313	15.5511	0							1.6055	-0.534966					12.6079	37.5477	0.0312618			15.6075	7.04337	0.00586208
1.10043	-0.187958	2.70686	48.3312	15.5594	0							1.60634	-0.534966					12.6087	37.4899	0.0311781			15.6084	7.03888	0.00585821
1.10126	-0.18951	2.70853	48.331	15.5678	0							1.60717	-0.534967					12.6096	37.4124	0.0311968			15.6092	7.03528	0.00584781
1.10209	-0.192015	2.71019	48.331	15.5761	0							1.608	-0.534967					12.6104	37.3318	0.0310936			15.61	7.03215	0.00585205
1.10292	-0.195171	2.71185	48.3311	15.5844	0							1.60883	-0.534968					12.6112	37.251	0.0309891			15.6108	7.02842	0.00584217
1.10375	-0.198358	2.71352	48.331	15.5927	0							1.60966	-0.534968					12.6121	37.1711	0.0309596			15.6117	7.02372	0.00584569
1.10458	-0.201549	2.71518	48.3307	15.601	0							1.61049	-0.534969					12.6129	37.0906	0.0308557			15.6125	7.01864	0.00584162
1.10542	-0.204735	2.71684	48.3304	15.6093	0							1.61132	-0.53497					12.6137	37.0101	0.0308259			15.6133	7.01354	0.00583037
1.10625	-0.207913	2.7185	48.3303	15.6177	0							1.61216	-0.53497					12.6146	36.9492	0.0307671			15.6142	7.00854	0.00583319
1.10708	-0.209199	2.72017	48.3301	15.626	0							1.61299	-0.534971					12.6154	36.8952	0.0306823			15.615	7.00385	0.00582215
1.10791	-0.208545	2.72183	48.3298	15.6343	0							1.61382	-0.534971					12.6162	36.8415	0.0306745			15.6158	6.99929	0.00582531
1.10874	-0.207861	2.72349	48.3295	15.6426	0							1.61465	-0.534972					12.617	36.7637	0.030583			15.6167	6.99568	0.0058219
1.10957	-0.207175	2.72515	48.3293	15.6509	0							1.61548	-0.534972					12.6179	36.6827	0.0305537			15.6175	6.99396	0.00581269
1.1104	-0.202338	2.72682	48.329	15.6592	0							1.61631	-0.534973					12.6187	36.6018	0.0304864			15.6183	6.99219	0.00581824
1.11124	-0.197664	2.72848	48.3287	15.6675	0							1.61715	-0.534973					12.6195	36.5211	0.0303826			15.6192	6.99003	0.00580961
1.11207	-0.193377	2.73014	48.3285	15.6759	0							1.61798	-0.534974					12.6204	36.4404	0.030352			15.62	6.98726	0.00581455
1.1129	-0.18895	2.73181	48.3285	15.6842	0							1.61881	-0.534974					12.6212	36.3598	0.0302485			15.6208	6.98448	0.00581224
1.11373	-0.184197	2.73347	48.3283	15.6925	0							1.61964	-0.534975					12.622	36.2935	0.0302238			15.6217	6.98169	0.00580294
1.11456	-0.180014	2.73513	48.3282	15.7008	0							1.62047	-0.534975					12.6229	36.2402	0.030174			15.6225	6.97891	0.00580761
1.11539	-0.17709	2.73679	48.3281	15.7091	0							1.6213	-0.534976					12.6237	36.1916	0.0300954			15.6233	6.97614	0.00579833
1.11623	-0.174538	2.73846	48.328	15.7174	0							1.62213	-0.534976					12.6245	36.1266	0.0300844			15.6242	6.9733	0.00580297
1.11706	-0.171985	2.74012	48.3279	15.7258	0							1.62296	-0.534977					12.6254	36.0481	0.0299886			15.625	6.97031	0.00580054
1.11789	-0.170406	2.74178	48.3279	15.7341	0							1.6238	-0.534977					12.6262	35.9655	0.0299577			15.6258	6.96729	0.00579107
1.11872	-0.170138	2.74345	48.3278	15.7424	0							1.62463	-0.534978					12.627	35.883	0.029889			15.6267	6.96407	0.00579545
1.11955	-0.170219	2.74511	48.3276	15.7507	0							1.62546	-0.534978					12.6279	35.8003	0.0297844			15.6275	6.96043	0.00578563
1.12038	-0.1703	2.74677	48.3276	15.759	0							1.62629	-0.534979					12.6287	35.7177	0.0297515			15.6283	6.95664	0.0057895
1.12121	-0.170382	2.74844	48.3275	15.7673	0							1.62712	-0.534979					12.6295	35.6387	0.0296486			15.6291	6.95286	0.00578635
1.12204	-0.170463	2.7501	48.3274	15.7756	0							1.62795	-0.53498					12.6304	35.5763	0.0296254			15.63	6.94906	0.00577625
1.12288	-0.169815	2.75176	48.3272	15.784	0							1.62878	-0.53498					12.6312	35.5212	0.0295765			15.6308	6.94527	0.00578004
1.12371	-0.168425	2.75343	48.3272	15.7923	0							1.62962	-0.534981					12.632	35.4559	0.029491			15.6316	6.94186	0.0057701
1.12454	-0.16687	2.75509	48.3272	15.8006	0							1.63045	-0.534981					12.6328	35.3789	0.0294673			15.6325	6.93944	0.00577462
1.12537	-0.16533	2.75675	48.327	15.8089	0							1.63128	-0.534982					12.6337	35.2986	0.0293665			15.6333	6.93762	0.00577286
1.1262	-0.163885	2.75841	48.3268	15.8172	0							1.63211	-0.534982					12.6345	35.2183	0.029335			15.6341	6.93555	0.0057643
1.12703	-0.162486	2.76008	48.3265	15.8255	0							1.63294	-0.534983					12.6353	35.138	0.0292682			15.635	6.93246	0.00576909
1.12786	-0.161074	2.76174	48.3263	15.8339	0							1.63377	-0.534983					12.6362	35.0576	0.0291662			15.6358	6.9284	0.00575919
1.1287	-0.159673	2.7634	48.3263	15.8422	0							1.63461	-0.534984					12.637	34.977	0.0291344			15.6366	6.92433	0.00576274
1.12953	-0.158268	2.76506	48.3265	15.8505	0							1.63544	-0.534985					12.6378	34.9154	0.0290753			15.6375	6.92026	0.00575935
1.13036	-0.156856	2.76673	48.3265	15.8588	0							1.63627	-0.534985					12.6387	34.8623	0.0289927			15.6383	6.9162	0.00574905
1.13119	-0.158647	2.76839	48.3265	15.8671	0							1.6371	-0.534986					12.6395	34.804	0.0289812			15.6391	6.91218	0.00575261
1.13202	-0.161416	2.77005	48.3265	15.8754	0							1.63793	-0.534986					12.6403	34.7313	0.0288919			15.64	6.90859	0.00574253
1.13285	-0.164202	2.77172	48.3265	15.8837	0							1.63876	-0.534987					12.6412	34.6532	0.028864			15.6408	6.90557	0.00574669
1.13369	-0.166045	2.77338	48.3264	15.8921	0							1.63959	-0.534987					12.642	34.5749	0.0287989			15.6416	6.90256	0.00574418
1.13452	-0.167004	2.77504	48.3264	15.9004	0							1.64043	-0.534988					12.6428	34.4966	0.0286992			15.6425	6.89869	0.00573442
1.13535	-0.167775	2.77671	48.3266	15.9087	0							1.64126	-0.534988					12.6437	34.4187	0.0286688			15.6433	6.89321	0.00573743
1.13618	-0.168545	2.77837	48.3267	15.917	0							1.64209	-0.534989					12.6445	34.3409	0.0285696			15.6441	6.88718	0.00572575
1.13701	-0.169315	2.78003	48.3269	15.9253	0							1.64292	-0.534989					12.6453	34.2786	0.0285457			15.6449	6.88119	0.00572764
1.13784	-0.170087	2.78169	48.3273	15.9336	0							1.64375	-0.53499					12.6462	34.2268	0.0284982			15.6458	6.87517	0.00572265
1.13867	-0.169832	2.78336	48.3276	15.942	0							1.64458	-0.53499					12.647	34.1764	0.0284215			15.6466	6.86915	0.00571076
1.1395	-0.168254	2.78502	48.3276	15.9503	0							1.64541	-0.534991					12.6478	34.1072	0.028406			15.6474	6.86336	0.00571272
1.14034	-0.166397	2.78668	48.3276	15.9586	0							1.64624	-0.534991					12.6486	34.0305	0.0283112			15.6483	6.85797	0.00570807
1.14117	-0.164881	2.78835	48.3277	15.9669	0							1.64708	-0.534992					12.6495	33.9536	0.0282814			15.6491	6.85272	0.00569679
1.142	-0.164862	2.79001	48.3279	15.9752	0							1.64791	-0.534992					12.6503	33.8765	0.0282173			15.6499	6.84745	0.00569927
1.14283	-0.165204	2.79167	48.3281	15.9835	0							1.64874	-0.534993					12.6511	33.7999	0.0281195			15.6508	6.84183	0.0056879
1.14366	-0.165546	2.79333	48.3282	15.9918	0							1.64957	-0.534993					12.652	33.7228	0.0280894			15.6516	6.83582	0.0056899
1.14449	-0.165889	2.795	48.3282	16.0002	0							1.6504	-0.534994					12.6528	33.657	0.0279963			15.6524	6.82981	0.0056849
1.14532	-0.166231	2.79666	48.3284	16.0085	0							1.65123	-0.534994					12.6536	33.6025	0.02798			15.6533	6.82382	0.00567308
1.14616	-0.166562	2.79832	48.3287	16.0168	0							1.65206	-0.534995					12.6545	33.551	0.0279359			15.6541	6.81782	0.00567492
1.14699	-0.166785	2.79999	48.3289	16.0251	0							1.6529	-0.534995					12.6553	33.4899	0.0278555			15.6549	6.8121	0.00566323
1.14782	-0.16698	2.80165	48.329	16.0334	0							1.65373	-0.534996					12.6561	33.4156	0.0278327			15.6558	6.80747	0.00566574
1.14865	-0.167178	2.80331	48.329	16.0417	0							1.65456	-0.534997					12.657	33.338	0.0277361			15.6566	6.80373	0.00566226
1.14948	-0.165384	2.80498	48.329	16.0501	0							1.65539	-0.534997					12.6578	33.2602	0.0277049			15.6574	6.79997	0.00565234
1.15031	-0.162632	2.80664	48.3291	16.0584	0							1.65622	-0.534998					12.6586	33.1825	0.0276402			15.6583	6.79547	0.0056557
1.15115	-0.159791	2.8083	48.3293	16.0667	0							1.65705	-0.534998					12.6595	33.1044	0.0275422			15.6591	6.78978	0.00564467
1.15198	-0.156925	2.80996	48.3292	16.075	0							1.65789	-0.534999					12.6603	33.0322	0.0275128			15.6599	6.7837	0.00564657
[truncated: 30,358 more rows]

## Sheet: Fig4ABCDEF
	4A
	Time (minutes)	WT			T45A			K433E
	1.33952	18.3133	10.7134	13.84	10.0906	15.0283	9.65373	13.3106	11.6274	13.1901
	7.94457	15.8011	8.6013	11.5023	8.24569	12.0948	8.75827	12.5403	9.72267	13.3143			Glycolysis
	14.5629	15.9618	8.50451	11.3664	8.25646	12.1257	8.67385	12.8022	9.31535	13.8722			WT	T45A	K433E
	21.2634	37.6682	32.9742	38.8419	26.1528	31.6335	27.0521	31.8077	22.9324	29.0671			35.51	26.04	26.49
	27.8908	46.7692	41.3095	46.9609	32.355	35.6717	31.906	36.8549	28.5924	32.8782			38.11	25.68	22.04
	34.5052	51.4755	46.6117	50.4557	34.2918	37.8098	33.506	39.2959	31.3576	34.7133			39.09	24.83	20.84
	41.2163	65.7925	61.7941	68.5102	52.1104	53.6879	52.6474	60.5176	47.853	53.3465
	47.8349	73.129	64.087	68.9742	54.3708	52.8822	53.063	59.562	48.159	51.2499			Glycolysis capacity
	54.4597	74.9688	65.1803	69.9398	55.3517	52.4329	53.8108	59.498	49.027	51.7228			WT	T45A	K433E
	61.1815	24.217	23.8263	27.7293	21.7027	25.9093	21.9169	31.3857	17.9336	26.4082			59.01	47.1	46.7
	67.8112	24.0352	21.4132	25.9391	19.6647	26.6661	20.1082	31.4514	17.2423	24.9143			56.68	40.31	39.71
	74.4277	23.5026	21.6915	24.7981	20.8674	26.6118	20.4413	31.5522	16.9874	24.0259			58.57	45.14	37.85
	4B
	Time (minutes)	DMSO			MLN8237
	1.34368	12.3996	11.2072	12.3717	10.8028	8.54075	7.88719			Glycolysis
	7.94431	12.2807	10.7645	12.0559	11.5326	7.76799	7.73044			DMSO	MLN8237
	14.5634	11.6106	10.1003	11.2577	10.6127	6.54171	7.72996			42.7	22.52
	21.2761	39.9472	36.4972	42.0724	26.3107	33.9997	30.2555			41.53	30.78
	27.891	48.7315	45.1025	52.4494	31.3655	36.7149	36.2863			49.59	31.25
	34.501	54.309	51.6344	60.85	33.1303	37.3182	38.9769
	41.195	64.0328	69.6182	80.8859	43.213	38.9642	41.9308
	47.8099	59.4364	67.9312	77.4242	41.4598	37.2594	41.2333			Glycolysis capacity
	54.4171	56.8462	68.9322	76.8127	42.6998	37.8501	43.3642			DMSO	MLN8237
	61.1214	23.9128	21.7707	23.504	20.1758	21.3171	16.4976			52.42	32.6
	67.7538	23.6728	20.1157	21.6811	19.4962	21.3439	17.8517			59.52	32.42
	74.3809	22.9468	19.6896	20.8667	21.1173	20.8964	18.0728			69.63	34.2
	4C
	ex Glu		G6P		PEP		Serine		IMP
	WT	T45A	WT	T45A	WT	T45A	WT	T45A	WT	T45A
	1.06879	1.16878	1	0.647744	1	0.827586	1	0.661725	1	0.60147
	1	1.19913	1	0.634612	1	0.886831	1	0.699769	1	0.554378
		1.23932	1	0.64837	1	0.937107	1	0.667338	1	0.565237
	4D
	Aurora A	-	+
		1	1.31209
		1	1.50425
		1	1.22209
		1	1.40033
	4E
	S/G饥饿	0h	24h
		1	2.38489
		1	2.4
		1	1.80358
	4F
	S/G饥饿	0h	24h
		33	62
		18	50
		32	64
		29	60
		28	88
		16	45
		29	46
		19	48
		35	61
		28	65
		23	63
		40	56
		29	102
		24	78
		25	49
		28	74
		54	62
		30	53
		23	88
		63	85
		62	82
		48	118
		24	107
		15	76
		25	100
		55	81
		28	83
		33
		46

## Sheet: Fig5BC
	5B
	Days	PKM2 WT		PKM2 WT+Aurora A		PKM2 WT+KD-Aurora A		PKM2 T45A		PKM2 T45A+Aurora A		PKM2 T45A+KD-Aurora A
	1	2	2	2	2	2	2	2	2	2	2	2	2
	3	6.8	6.73333	10.5333	10.3333	6.66667	6.6	6.06667	6.13333	6.73333	6.06667	5.8	6.2
	5	46.0417	48.125	62.7083	63.5417	43.125	40.2083	29.7917	32.5	33.3333	33.75	32.7083	34.1667
	7	108.5	112.5	129.75	139.5	103.5	110.25	75	75.75	75.75	76.5	77.25	73.5
	5C
	Tumor size
	Days after injection	PKM2 WT						PKM2 WT+Aurora A						PKM2 WT+KD-Aurora A						PKM2 T45A						PKM2 T45A+Aurora A						PKM2 T45A+KD-Aurora A
	30	25.293	25.293	36.75	24.47	30.79	25.84	37.882	19.14	37.96	25.645	46.871	37	36.9	34.3	25.43	23.53	43.4	34	30.79	14.74	35.72	17.31	24.13	22	17	36.43	15.26	14.83	17	34.3	29.71	32.21	26.95	17.69	34.3	24.98
	32	64.327	64.327	59.4	38.31	70.08	42.46	89.267	90.64	85.59	62.799	102.84	124	59.78	74.95	70.21	70.16	81.8	74	47.53	19.8	51.31	54.25	36.96	44	38.75	46.87	31.86	24.91	26.09	75.2	54.3	49.57	32.98	42.24	45.58	47.79
	34	121.73	121.73	112.2	101.4	100.1	68.39	115.04	141.6	154.8	106.56	143.6	188	113.6	104.1	110	101.3	134	88	57.54	47.29	62.61	72.56	51.91	60	51.14	65.93	43.16	30.55	43.51	88.2	92.86	51.71	47.25	58.23	72.46	83.76
	36	154.53	154.53	162	151.7	153.3	104.5	175.57	183.6	220.6	183.83	129.23	276	166.8	184	145.1	141.5	187	118	86.24	64.46	82.58	79.91	60.34	72	68	100.3	49.27	55.26	57.23	129	104.5	91.12	57.96	85.32	92.91	110.1
	38	216.76	207.81	192.1	199	245.2	175.5	295.01	330.2	277.4	264.23	255.21	353	195	223.7	200.4	239.3	250	186	126.2	85.55	105.8	104.5	81.91	94	74.6	128	59.12	83.97	63.1	142	134.1	111.6	75.13	112.9	120.7	150.5
	40	268.74	268.74	263.5	269.7	354.3	250.8	393.18	463.6	388.8	395.02	482.21	467	344.1	298.1	221.3	328.6	377	312	141.7	107.6	125.5	147	102.5	126	122.9	175.4	76.4	106.7	87.98	162	164.6	133.7	95.9	144.7	154.9	182.6
	Tumor weight
	PKM2 WT	PKM2 WT+Aurora A	PKM2 WT+KD-Aurora A	PKM2 T45A	PKM2 T45A+Aurora A	PKM2 T45A+KD-Aurora A
	0.5102	0.928	0.5984	0.1349	0.1333	0.1401
	0.534	1.0137	0.4169	0.2015	0.092	0.1531
	0.4051	0.8737	0.3739	0.0684	0.0591	0.1766
	0.1275	0.6041	0.2008	0.0741	0.0443	0.1206
	0.1376	0.3504	0.1747	0.0754	0.0458	0.0608
	0.1193	0.2762	0.0517	0.0391	0.0253	0.0477

## Sheet: FigS1CDEFH
	S1C								S1E
	Aurora A	-	+	-	+				glucose uptake		lactate secretion		G6P		2PG		pyruvate		NADPH
	MLN8237	-	-	+	+				WT	T45A	WT	T45A	WT	T45A	WT	T45A	WT	T45A	WT	T45A
		1.0209	0.823881	1.15821	1.20597				1	0.89107	1	0.881968	1	0.889401	1	0.796239	1	1.4569	0.975518	0.801342
		0.979105	0.79403	1.10746	1.15821				1	0.779179	1	0.819936	1	0.929114	1	0.920863	1	1.19718	1.04896	0.870592
									1	0.784844	1	0.857643	1	0.927537	1	0.802198	1	1.35484	0.975518	0.801342
									1	0.892732			1	0.85171	1	0.734992	1	1.75
	S1D														1	0.820475
	NT			Glycolysis capacity
	Time (minutes)	1	2						S1F
	1.30206	12.4927	14.4984	62.5328						Glucose uptake				Lactate secretion
	7.8019	8.73909	14.1368	62.0233					Aurora A	-	+		Aurora A	-	+
	14.3387	10.2916	15.9878							1	1.20242			1	1.05911
	20.9659	21.9173	30.2159							1	1.38666			1	1.04265
	27.5077	24.2373	27.7513							1	1.36444			1	1.05208
	34.0473	25.1481	27.0719							1	1.15671			1	1.16181
	40.6763	72.1425	84.1274							1	1.11782
	47.1348	72.8244	78.0111
	53.6171	71.9788	75.7484
	60.2889	14.0516	16.2358						S1H
	66.7516	11.1332	10.2917						WT	T45A
	73.2868	9.37801	7.74088						3	2.8
									2.7	2.9
	Sh Aurora A			Glycolysis capacity					2.8	3.1
	Time (minutes)	1	2
	1.30206	13.3864	7.21278	50.4409
	7.8019	8.17397	7.80514	51.4499
	14.3387	8.92299	9.15769
	20.9659	19.1486	20.9492
	27.5077	20.2483	20.6478
	34.0473	20.5857	20.9441
	40.6763	58.5723	63.3003
	47.1348	59.3639	60.6076
	53.6171	58.9417	60.0264
	60.2889	8.36013	10.6118
	66.7516	7.76056	7.65353
	73.2868	6.1135	6.03008
